# Supplementary material for: Diversity of voltage-gated potassium channels and cyclic nucleotide-binding domain-containing channels in eukaryotes
Source: Sci Rep. 2020 Oct 20;10:17758. doi: 10.1038/s41598-020-74971-4 (PMC7576140; doi:10.1038/s41598-020-74971-4)
Supplement: Supplementary file 1 — Supplementary Dataset S1. [file 41598_2020_74971_MOESM1_ESM.xls]

## Sheet: Sequence Data
Dataset S1. A multiple sequence alignment of Kv-like channels and CNBD-channels.
1x2Aph4712 6711 bp	R	W	M	L	N	P	E	S	S	F	K	I	K	W	D	V	V	L	A	L	C	V	F	Y	T	S	C	V	V	P	V	R	I	S	F	T	G	F	F	Y	V	F	E	C	G	L	D	F	C
1x2Aph4713 6711 bp	-	L	M	F	D	P	D	S	D	T	K	I	K	W	D	L	G	L	A	L	C	V	L	Y	T	T	C	V	V	P	V	R	I	S	F	S	G	F	I	F	A	L	E	I	L	I	D	V	L
Salp1538	K	F	V	I	H	P	Y	S	T	F	R	W	Y	W	D	V	L	M	V	L	L	L	S	F	T	V	T	S	I	P	V	A	I	S	F	G	T	A	W	F	V	V	S	C	I	V	D	S	I
Dros7256 6711 bp	H	W	V	I	H	P	C	S	S	F	R	F	Y	W	D	L	C	M	L	L	L	L	V	A	N	L	I	I	L	P	V	A	I	S	F	S	T	R	W	I	A	F	N	C	L	S	D	T	I
Lottia4816 6711 bp	N	W	V	I	H	P	C	S	N	F	R	F	Y	W	D	L	V	M	L	V	L	L	I	G	N	L	I	I	L	P	V	A	I	S	F	S	T	H	W	I	V	F	N	C	I	S	D	T	V
Hs1185 6711 bp	A	W	I	I	H	P	Y	S	D	F	R	F	Y	W	D	F	T	M	L	L	F	M	V	G	N	L	I	I	I	P	V	G	I	T	F	T	A	P	W	I	V	F	N	V	V	S	D	T	F
HsHCNREF 6711 bp	F	W	I	I	H	P	Y	S	D	F	R	F	Y	W	D	L	I	M	L	I	M	M	V	G	N	L	V	I	I	P	V	G	I	T	F	T	T	P	W	I	I	F	N	V	A	S	D	T	V
Orbicf0666 6711 bp	-	W	I	I	H	P	T	S	A	F	R	L	Y	W	D	L	M	I	L	S	L	L	I	V	N	M	F	V	L	P	V	A	I	A	F	S	P	S	W	I	A	F	N	S	I	S	D	G	A
Hond1530 6711 bp	A	F	I	I	H	P	E	S	A	F	S	L	Y	W	S	L	L	M	S	F	L	I	F	Y	A	T	L	M	V	P	V	R	I	S	F	T	S	P	A	L	W	I	D	L	F	V	D	V	L
Hond9401 6711 bp	L	P	V	L	H	P	E	S	S	F	R	A	K	W	N	L	F	V	L	C	M	L	L	W	Y	S	F	T	I	P	F	S	I	S	F	Y	G	L	W	R	I	I	E	I	L	F	D	V	A
AmaK 6711 bp	M	Q	I	F	D	P	E	S	K	E	V	F	L	W	E	C	L	L	V	L	V	I	L	Y	N	F	V	V	I	P	F	R	I	A	F	S	H	L	W	L	G	I	D	L	A	A	D	L	I
LpcK 6711 bp	M	K	I	I	H	P	E	S	K	V	V	I	I	W	E	S	L	I	V	L	V	T	L	Y	N	Y	L	A	I	P	F	R	I	A	F	G	G	V	W	L	I	L	D	I	L	S	D	S	I
TerK 6711 bp	I	P	I	F	A	P	D	S	K	F	I	R	L	W	E	I	L	I	V	F	I	T	V	Y	N	A	F	L	I	P	F	R	I	S	F	Y	G	I	W	I	L	L	D	L	I	G	D	V	I
SthK 6711 bp	S	A	F	S	H	P	-	-	T	Y	T	L	V	W	K	V	G	I	L	A	V	T	L	Y	Y	A	I	R	I	P	L	T	L	V	F	S	P	L	-	L	P	L	D	I	L	A	S	L	A
LbiK 6711 bp	K	N	M	I	H	P	N	S	P	Y	K	R	I	W	D	L	F	V	F	L	C	I	T	Y	F	A	I	E	V	P	I	R	L	V	F	T	V	G	V	T	H	F	E	R	F	I	Q	I	I
Chr6780 6711 bp	Q	L	V	L	D	P	Q	S	R	S	R	F	A	W	D	I	F	L	M	M	L	T	I	F	I	S	F	E	L	P	Y	R	L	A	F	S	S	A	F	K	V	Y	D	Y	F	V	D	C	V
Hond9142 6711 bp	-	-	C	L	H	P	E	S	H	V	R	V	V	W	D	V	A	T	L	I	L	V	I	Y	I	A	L	I	T	P	V	R	I	G	F	G	T	G	M	F	I	W	E	Q	F	I	D	V	F
Cel3180 6711 bp	N	Y	T	Q	D	P	S	T	D	N	F	Y	Y	W	T	C	V	V	T	V	A	Y	I	Y	N	L	L	F	V	I	A	R	Q	V	F	R	M	L	W	V	F	F	D	L	L	M	D	C	V
Lottia5598 6711 bp	D	Y	V	I	D	P	A	D	P	S	W	F	Y	W	S	L	V	A	S	L	A	T	F	Y	N	L	V	V	V	F	L	R	A	V	F	R	M	T	W	F	C	F	D	Y	L	S	D	F	I
Dros8960 6711 bp	R	L	S	V	D	P	T	L	Q	S	H	Y	R	W	L	A	I	V	S	L	A	V	L	Y	N	I	I	F	V	V	G	R	A	V	F	-	-	F	W	Y	T	L	D	Y	L	C	D	F	I
Hs6036 6711 bp	V	V	V	I	D	P	S	G	N	T	Y	Y	N	W	L	F	C	I	T	L	P	V	M	Y	N	W	T	M	V	I	A	R	A	C	F	L	E	Y	W	L	I	L	D	Y	V	S	D	I	V
Orbicf8378 6711 bp	-	-	F	F	D	P	G	G	D	R	L	Y	Y	W	L	L	I	V	S	V	A	V	V	Y	N	S	W	V	L	I	L	R	T	S	F	E	I	V	W	M	V	I	D	Y	L	C	D	I	I
Mneml3742 6711 bp	-	L	C	L	R	P	-	-	-	-	-	-	-	-	-	-	-	-	-	-	-	-	-	-	-	-	-	-	-	F	F	R	V	A	F	F	T	T	W	M	V	I	D	I	L	A	D	V	L
Thecat6466 6711 bp	Y	A	L	L	S	P	K	S	K	T	R	A	Y	W	S	V	L	L	L	L	V	I	S	Y	N	S	V	F	V	P	M	R	T	T	F	P	E	V	W	W	T	I	D	Y	L	G	D	V	V
Lingula4xD1 6711 bp	-	-	-	-	-	-	-	-	T	I	R	K	S	W	N	W	V	V	T	L	S	I	I	V	T	-	-	F	V	P	Y	E	A	A	F	Q	V	Q	L	A	V	I	-	Y	I	C	D	I	I
Acanth4xD1 6711 bp	-	W	F	L	S	P	H	T	T	R	M	Q	V	W	D	T	L	V	I	V	S	A	V	F	S	L	F	M	F	S	F	E	S	K	L	-	I	A	L	W	V	L	A	Y	V	G	D	A	I
Actinia4xD1 6711 bp	-	-	-	-	-	-	-	-	-	-	-	-	-	-	-	-	-	-	-	-	-	-	-	-	-	-	-	-	-	-	-	-	-	-	-	-	-	-	-	-	-	-	-	-	-	-	-	-	-
Lingula4xD3 6711 bp	-	-	-	-	-	-	-	-	-	-	-	-	-	W	E	C	L	H	V	L	V	S	V	A	T	A	I	V	L	P	I	Q	G	A	F	-	I	L	G	W	V	I	T	Y	T	L	D	V	L
Acanth4xD3 6711 bp	-	-	-	-	-	-	-	-	-	-	-	-	-	W	E	V	V	R	V	A	V	A	I	L	M	A	F	T	V	T	L	Q	A	S	F	-	V	A	L	W	V	I	N	Y	S	L	D	L	I
Actinia4xD3 6711 bp	-	-	-	-	-	-	-	-	-	-	-	-	-	W	Q	A	T	T	I	F	I	A	G	I	Y	M	V	T	L	G	L	Q	A	A	V	-	I	P	L	W	I	L	N	Y	I	F	D	V	M
Salp4xD3 6711 bp	-	-	-	-	-	-	-	-	-	-	-	-	-	W	D	F	A	V	Q	A	V	S	L	V	Q	I	A	L	L	F	F	Q	A	A	F	-	L	A	L	H	I	A	F	Y	L	T	E	A	I
Lingula4xD4 6711 bp	-	-	-	-	-	-	-	-	-	-	S	T	V	F	S	W	L	T	L	F	C	T	V	L	S	W	W	T	I	L	F	E	A	C	Y	-	L	A	L	F	A	V	N	I	L	I	D	A	F
Acanth4xD4 6711 bp	-	-	-	-	-	-	-	-	-	-	V	R	Y	L	N	R	L	T	C	F	L	A	Y	I	M	S	F	T	I	L	F	Q	A	A	F	-	T	L	I	L	V	F	S	Y	T	C	E	A	V
Actinia4xD4 6711 bp	-	-	-	-	-	-	-	-	-	-	-	R	I	I	T	F	V	N	C	L	L	I	F	A	T	S	I	T	I	T	Y	M	A	A	F	-	W	Y	L	L	T	F	D	Y	V	C	E	A	S
Lingula4xD2 6711 bp	-	-	-	-	-	-	-	-	-	-	-	-	-	W	K	S	V	V	V	I	V	T	I	I	I	S	F	L	Y	P	S	L	A	I	F	I	I	I	E	L	V	L	T	Y	L	L	D	M	V
Acanth4xD2 6711 bp	-	-	-	-	-	-	-	-	-	-	-	-	-	W	E	R	G	V	L	V	I	T	L	L	I	S	V	L	Y	P	Y	C	A	S	F	L	-	L	L	L	T	L	M	Y	I	M	D	F	V
Actinia4xD2 6711 bp	-	-	-	-	-	-	-	-	-	-	-	-	-	W	E	R	V	H	L	V	A	V	L	L	V	C	F	F	Y	P	Y	V	S	S	F	M	T	I	V	F	A	L	T	Y	L	L	D	V	V
Thecat4561 6711 bp	K	T	V	F	H	P	N	A	R	G	H	Q	I	F	D	L	I	I	A	I	V	L	M	Y	M	V	M	V	I	P	F	R	V	C	F	T	G	F	F	F	V	I	E	S	T	F	D	V	L
Thecat5195 6711 bp	K	W	V	I	H	P	N	H	P	W	R	Q	A	F	D	A	V	M	A	V	V	L	V	Y	M	V	L	I	I	P	F	R	V	C	F	T	G	F	F	F	I	M	E	T	T	M	D	F	F
At414520 6711 bp	R	F	M	L	R	P	A	E	P	R	R	M	A	W	D	M	I	V	L	F	F	L	L	Y	I	S	V	V	T	P	F	R	I	G	F	E	G	A	T	A	T	F	E	R	I	I	D	I	F
Thecat1176 6711 bp	K	W	V	L	H	P	N	Q	T	A	R	R	A	F	D	F	V	I	I	C	S	L	V	Y	S	A	L	M	I	P	F	R	V	S	F	T	G	V	V	L	W	F	E	Y	A	M	D	A	M
Salp4xD4 6711 bp	-	-	-	-	-	-	-	-	-	-	-	-	-	L	R	D	A	V	L	V	L	D	L	M	S	V	C	T	S	T	Y	T	A	V	F	-	I	A	L	A	I	A	L	G	A	I	E	P	V
Hond4246 6711 bp	S	W	V	I	L	P	H	Y	R	F	Q	R	I	W	E	L	W	I	V	V	C	V	L	W	N	A	V	L	L	P	Y	H	L	A	F	S	E	T	V	S	T	I	D	G	V	I	D	I	C
Cel3402 6711 bp	-	-	I	I	L	H	Y	S	S	F	K	T	I	W	D	W	S	I	L	A	L	T	F	Y	T	A	F	M	V	P	F	N	I	A	F	S	V	A	L	M	-	-	D	S	I	V	D	V	I
Dros4470 6711 bp	-	-	I	L	L	H	Y	C	A	F	K	A	I	W	D	W	V	I	L	C	L	T	F	Y	T	A	I	M	V	P	Y	N	V	A	F	D	V	S	L	L	V	V	D	S	I	V	D	V	I
HsEAGREF 6711 bp	-	-	I	I	L	H	Y	C	V	F	K	T	T	W	D	W	I	I	L	I	L	T	F	Y	T	A	I	L	V	P	Y	N	V	S	F	N	V	A	W	L	V	V	D	S	I	V	D	V	I
Lottia3678 6711 bp	-	-	I	I	L	H	Y	C	L	F	K	T	I	W	D	W	I	I	L	I	L	T	F	Y	T	A	I	M	V	P	F	N	A	A	F	Q	L	P	L	L	V	I	D	S	M	V	D	V	V
Orbicf8450 6711 bp	-	-	V	I	L	H	Y	T	T	F	K	T	T	W	D	W	I	I	L	F	L	T	L	Y	T	T	I	S	V	P	F	L	V	C	F	H	K	A	V	S	I	I	D	L	F	V	D	W	L
At154789 6711 bp	-	-	-	I	H	P	E	S	A	F	R	I	Y	W	D	I	F	A	V	L	L	V	L	Q	T	S	V	V	L	P	F	R	L	A	F	V	D	G	W	F	I	W	G	I	F	E	D	I	F
Vitr5198 6711 bp	G	C	A	L	N	P	F	D	P	A	R	I	N	F	D	L	L	M	L	L	S	I	L	Y	V	A	I	V	A	P	L	K	I	C	F	T	V	F	W	F	T	I	D	R	F	V	D	V	L
Thecat8941 6711 bp	G	T	A	L	H	P	R	D	G	K	I	R	A	W	L	Y	C	V	F	L	A	I	V	Y	N	A	L	S	V	P	F	L	I	A	M	S	A	R	I	W	T	W	N	V	L	A	D	L	V
At407021 6711 bp	T	W	Y	L	H	P	E	S	P	F	R	L	G	W	D	F	C	S	M	L	L	I	L	G	L	S	V	L	I	P	L	E	V	C	F	P	L	F	M	V	I	F	Q	N	L	I	D	V	F
At980 6711 bp	-	-	-	-	-	-	-	-	-	-	-	-	-	-	-	-	-	-	-	-	-	-	-	-	-	-	-	-	-	X	L	E	V	C	F	P	A	V	L	E	V	V	A	Y	L	V	D	V	F
Part1680 6711 bp	L	E	V	F	K	P	E	D	K	F	R	I	F	W	D	L	F	T	M	L	I	I	F	F	A	I	L	I	L	P	L	D	I	S	F	-	-	F	F	D	N	F	N	Y	A	S	I	A	I
Part3991 6711 bp	I	K	V	F	T	Q	E	D	R	I	R	I	V	W	D	L	F	T	M	L	V	I	F	L	A	I	L	I	L	P	V	D	I	S	F	-	-	F	L	D	D	F	N	L	F	S	L	A	V
Str0120 6711 bp	K	Y	I	F	S	P	E	S	S	W	K	I	L	W	D	A	C	G	F	F	I	I	L	Y	Q	A	I	F	L	P	F	Y	I	A	F	-	S	S	L	F	S	I	D	I	G	I	M	I	Y
Str1416 6711 bp	K	F	I	I	S	P	E	N	T	T	K	I	L	W	D	I	C	G	F	F	I	I	L	Y	Q	A	I	F	I	P	F	Y	I	A	F	-	S	S	I	F	T	V	D	F	G	I	M	I	Y
Str2486 6711 bp	K	W	I	F	H	P	E	S	S	W	K	L	A	W	D	I	A	A	F	L	I	I	F	Y	Q	A	L	T	I	P	F	F	L	A	F	-	T	I	W	K	K	I	D	I	F	V	T	V	F
Str1302 6711 bp	R	F	L	F	H	P	E	S	G	A	R	M	I	W	D	I	L	I	L	A	F	I	I	Y	Q	S	L	S	V	P	Y	F	I	C	F	-	D	L	T	N	G	F	E	F	L	M	N	I	C
Str7755 6711 bp	R	F	L	F	H	P	E	S	G	A	R	M	I	W	D	I	L	I	L	A	F	I	I	Y	Q	S	L	S	V	P	Y	F	I	C	F	-	D	L	T	N	G	F	E	F	L	M	N	I	C
Str2484 6711 bp	K	Y	V	F	H	P	E	S	A	L	I	V	S	W	D	I	T	A	M	I	F	I	I	Y	Q	S	I	E	V	P	F	R	I	C	F	-	G	A	W	N	V	L	E	F	I	I	T	I	S
Str6016 6711 bp	K	Y	V	F	H	P	E	S	A	L	I	V	S	W	D	I	T	A	M	V	F	I	I	Y	Q	S	I	E	V	P	F	R	I	C	F	-	G	G	W	N	V	L	E	F	I	I	T	I	S
Str6256 6711 bp	K	Y	L	I	H	P	E	A	Y	F	K	L	V	W	D	I	T	C	M	I	F	I	I	Y	L	A	I	T	V	P	Y	K	I	C	F	-	G	G	W	A	Y	L	D	I	M	I	T	L	F
Str5197 6711 bp	K	Y	I	M	R	P	E	S	W	L	R	F	S	W	E	I	F	V	A	I	V	L	L	F	L	G	F	L	I	P	Y	L	S	A	F	-	S	L	N	E	G	V	D	M	L	S	L	S	V
Str7834 6711 bp	K	Y	I	M	R	P	E	S	W	L	R	F	S	W	E	I	F	V	A	I	V	L	L	F	L	G	F	L	I	P	Y	L	S	A	F	-	S	L	N	Q	G	V	D	I	L	S	L	S	V
Str6239 6711 bp	K	F	I	M	H	P	E	S	L	L	R	F	S	W	E	I	F	I	A	T	F	L	L	F	L	G	F	L	I	P	Y	L	S	A	F	-	N	V	N	N	V	I	N	I	Q	S	F	V	I
Str6710 6711 bp	K	W	L	L	K	P	E	E	Y	S	R	F	S	W	E	M	F	V	M	I	V	L	I	L	L	G	F	L	L	P	Y	I	S	A	F	-	N	L	S	R	S	I	D	I	F	T	I	C	I
Part4007 6711 bp	N	Y	W	F	T	P	D	S	T	I	K	I	L	W	D	F	F	C	M	I	L	I	L	Y	E	I	I	T	I	P	I	R	I	S	F	-	-	-	-	S	E	F	G	Y	V	I	T	A	A
Part6349 6711 bp	S	I	V	F	S	P	D	G	T	L	K	I	L	W	D	F	L	C	M	F	L	I	F	Y	E	I	L	S	I	P	F	R	I	S	F	-	-	-	-	N	E	L	S	T	F	I	T	A	I
Part8423 6711 bp	N	W	V	F	H	A	D	G	Y	G	K	L	M	W	D	T	F	C	M	L	L	I	F	Y	E	I	L	S	I	P	F	K	L	S	F	-	-	-	-	A	T	L	D	Q	I	I	D	I	M
Part5168 6711 bp	-	-	-	-	-	P	E	E	P	K	K	I	I	W	D	L	I	G	M	S	F	I	F	I	Q	M	I	T	I	P	L	I	L	T	F	-	G	G	F	A	I	F	N	D	I	M	D	Y	Y
Part7798 6711 bp	-	-	-	-	-	P	E	E	P	K	K	I	I	W	D	L	I	G	M	G	F	I	F	I	Q	M	I	L	I	P	L	I	L	T	F	-	D	G	F	S	I	F	S	N	I	M	D	Y	Y
Part5598 6711 bp	-	-	-	-	-	P	T	S	T	F	R	I	I	W	E	S	I	S	M	L	F	I	F	V	Q	M	I	Y	I	P	M	A	L	S	F	-	V	G	M	E	I	V	N	Y	I	M	D	I	F
Part8783 6711 bp	-	-	-	-	-	P	N	S	S	F	R	I	F	W	E	L	I	S	M	I	F	I	F	I	Q	M	I	Q	I	P	L	V	L	T	Y	-	E	G	F	L	A	F	N	Q	F	M	D	V	F
Chr172507 6711 bp	-	G	F	L	H	P	Y	G	R	F	K	M	T	W	D	S	V	T	M	V	L	I	L	Y	S	T	V	T	V	P	V	L	L	A	F	-	-	-	-	-	V	F	N	F	L	V	D	S	L
1x2Phyt7851 6711 bp	R	W	F	I	Q	P	R	A	T	W	K	V	R	W	D	L	W	I	G	F	I	I	A	Y	S	V	V	L	I	P	Y	R	I	G	F	-	-	-	-	-	V	L	N	Y	C	F	D	S	S
Part1576 6711 bp	F	P	I	I	H	P	N	S	L	F	K	Q	I	W	N	G	I	F	L	V	M	M	I	Y	V	A	T	I	L	P	F	R	I	S	F	V	G	V	W	Y	Y	A	D	I	G	T	D	I	L
Part2060 6711 bp	F	P	I	I	H	P	N	S	I	F	R	Q	I	W	N	G	I	F	L	L	M	M	I	Y	K	L	L	I	E	L	I	L	V	S	F	V	Q	A	W	Y	I	A	D	I	V	T	D	V	L
Part2164 6711 bp	K	H	L	F	L	P	D	S	K	F	K	K	Y	W	Q	Y	V	L	M	I	L	L	I	Y	T	A	F	I	T	P	I	R	L	A	F	N	V	V	W	F	T	L	E	L	T	V	D	M	L
Str1316 6711 bp	W	H	I	I	H	P	E	N	K	N	L	A	A	W	N	A	F	I	G	V	S	I	I	Y	S	A	L	V	M	P	F	F	I	A	F	S	N	P	I	T	I	M	D	Y	I	F	S	F	V
Str1659 6711 bp	Y	L	I	L	H	P	N	S	R	I	K	F	V	W	N	C	V	L	I	I	L	L	I	Y	T	A	T	I	T	P	F	R	I	C	F	Y	S	S	W	W	W	A	D	T	L	I	D	I	L
Str3541 6711 bp	Y	L	I	L	H	P	N	S	R	M	K	F	V	W	N	Y	V	L	I	I	L	L	I	Y	T	A	T	I	T	P	F	R	I	C	F	Y	S	S	W	W	W	A	D	A	L	V	D	I	L
Str5999 6711 bp	K	F	I	L	H	P	S	T	K	F	K	V	F	W	N	I	V	M	A	L	L	L	L	Y	T	A	V	V	M	P	Y	T	L	T	F	Y	D	P	W	G	I	I	D	L	I	L	D	L	L
Str3241 6711 bp	F	G	I	V	H	P	N	S	S	F	K	Q	Y	W	N	I	L	I	G	F	L	L	L	Y	T	A	T	I	T	P	L	V	I	A	F	L	D	L	W	F	M	L	D	T	I	I	D	F	C
Str3433 6711 bp	F	G	I	I	H	P	S	S	S	F	K	Q	Y	W	N	I	I	I	G	I	L	L	L	Y	T	A	T	I	T	P	L	V	I	A	F	L	D	M	W	F	A	L	D	T	V	I	D	F	C
Str3516 6711 bp	N	L	L	F	K	S	N	S	M	F	L	S	Y	W	N	F	F	L	T	I	F	I	L	Y	I	A	I	F	M	P	I	R	V	A	F	W	D	F	W	T	I	L	D	T	I	L	D	V	F
Str0956 6711 bp	S	F	L	F	Y	P	G	S	K	F	K	V	I	W	N	T	I	M	V	F	L	T	L	Y	T	A	I	I	V	P	Y	Q	L	S	F	S	D	T	W	L	Y	L	D	G	V	I	D	C	L
Str4679 6711 bp	R	L	L	F	S	P	T	S	K	F	K	V	F	W	N	T	M	I	V	I	F	T	L	Y	T	A	T	V	L	P	Y	E	L	S	F	S	D	E	W	L	Y	I	D	G	F	I	D	C	L
Str4014 6711 bp	-	Y	L	F	H	P	E	S	K	F	I	K	S	W	S	F	I	I	L	L	L	L	I	Y	T	A	S	V	V	P	Y	R	L	C	F	I	M	S	W	F	I	L	E	N	I	I	D	G	L
Str4420 6711 bp	S	F	L	L	S	P	K	S	N	I	F	K	Y	W	S	V	L	M	F	L	I	L	L	Y	T	L	T	I	T	P	Y	L	V	C	F	T	A	P	L	D	Y	F	N	L	T	V	D	M	L
Str5032 6711 bp	-	-	I	L	M	P	T	S	P	I	K	K	V	W	T	I	I	N	M	I	L	L	M	W	T	A	S	V	T	P	Y	E	I	C	F	S	G	A	W	F	G	I	D	L	V	I	D	I	L
Str6145 6711 bp	K	Y	I	L	Y	P	D	D	M	F	K	I	I	W	D	M	I	V	M	I	L	M	A	Y	T	I	T	I	T	P	F	R	V	A	F	T	T	E	W	F	I	I	D	L	I	V	D	F	A
Str2857 6711 bp	K	F	L	I	L	P	E	S	K	V	K	I	L	W	E	F	F	M	S	M	A	Y	F	Y	A	S	I	F	I	P	L	D	L	T	F	S	G	I	W	A	K	F	I	F	A	T	D	A	L
Str5952 6711 bp	K	F	L	F	F	P	G	S	K	A	K	I	F	W	E	I	F	M	S	A	A	Y	L	Y	V	S	I	F	I	P	L	G	L	T	F	S	G	I	W	M	K	L	I	L	V	T	D	V	I
1x2Pm14899 6711 bp	S	W	-	-	-	P	R	D	S	W	K	M	R	W	D	V	F	T	G	G	L	V	V	Y	T	V	I	V	M	P	F	Q	I	G	F	A	S	S	G	Q	L	V	D	Y	L	V	D	V	I
2x2Aph4712 6711 bp	-	-	-	-	-	-	-	-	-	-	-	-	-	W	Q	M	T	V	A	T	A	I	V	Y	S	S	F	M	V	P	Y	R	I	A	F	-	-	-	-	G	R	Y	D	T	F	V	D	V	L
2x2Aph4713 6711 bp	-	-	-	-	-	-	-	-	-	-	-	-	-	W	Q	V	A	V	G	T	A	I	I	Y	S	T	F	M	V	P	F	R	I	G	F	-	-	-	-	V	F	S	D	M	I	F	D	I	V
2x2Phyt7851 6711 bp	-	-	-	-	-	-	-	-	-	-	-	-	-	W	D	I	V	M	G	I	M	V	S	I	T	A	I	T	V	P	F	R	I	A	F	-	-	-	-	F	Y	A	D	R	M	S	D	V	L
Chr173105 6711 bp	R	W	L	L	H	P	S	Q	P	F	K	T	G	W	D	L	S	L	A	I	L	V	I	Y	S	I	I	M	V	P	L	R	I	G	F	D	S	F	I	F	W	L	D	V	S	I	D	F	L
At165479 6711 bp	P	I	I	I	H	P	S	S	H	F	R	I	A	W	M	L	I	G	F	G	F	I	I	Y	E	A	Y	A	I	P	F	Y	L	A	F	T	G	F	W	Y	Y	F	S	-	V	I	N	G	Y
Pm11858 6711 bp	P	K	V	R	K	P	E	S	K	K	L	V	M	W	H	G	V	G	I	V	F	I	V	Y	L	V	F	S	I	P	Y	D	L	C	F	S	L	G	M	F	I	I	S	-	V	V	D	V	Y
Pm260406 6711 bp	D	A	V	L	H	P	E	H	P	R	L	L	M	W	N	F	V	G	V	V	F	L	V	Y	I	V	F	M	L	P	Y	E	L	S	F	S	R	A	F	F	V	V	S	-	I	V	D	V	Y
Pm31544 6711 bp	X	R	A	-	-	P	G	A	P	E	A	A	A	V	E	S	G	G	V	V	F	L	T	Y	I	V	F	M	L	P	Y	E	L	S	F	S	N	E	L	F	V	V	S	-	V	V	D	V	Y
At35296 6711 bp	A	W	I	L	H	P	E	H	R	S	L	K	A	W	K	L	V	G	L	V	I	V	T	Y	L	A	F	L	I	P	L	F	V	C	F	S	R	P	W	F	C	A	S	C	A	I	D	V	F
Pm44058 6711 bp	T	W	L	V	N	P	N	A	M	L	S	L	L	W	L	L	F	G	V	T	C	M	F	Y	E	A	V	V	I	P	V	Y	L	A	F	A	G	I	W	R	I	L	E	-	C	I	T	V	Y
At415146 6711 bp	S	M	V	I	H	P	Q	S	R	G	K	I	N	W	D	L	V	L	M	L	V	I	L	Y	S	A	I	S	V	P	Y	R	I	A	F	T	G	G	W	E	V	F	D	I	C	T	D	V	F
Chr22465 6711 bp	-	-	V	F	T	P	I	H	P	R	K	E	Q	W	D	L	L	V	L	G	M	I	L	Y	S	S	L	L	V	P	F	R	I	C	F	E	G	M	V	W	L	W	E	V	V	L	S	I	I
Chr171091 6711 bp	-	-	I	I	D	P	L	S	R	G	R	M	L	W	E	V	T	I	S	F	F	I	V	W	G	A	I	E	I	P	F	S	V	T	F	P	G	I	F	L	T	T	D	A	I	I	D	S	I
Part3746 6711 bp	K	Y	I	I	F	P	D	D	P	T	K	L	F	W	D	I	L	V	V	I	A	L	L	Y	I	C	I	M	V	P	Y	D	I	S	F	T	P	T	Q	F	G	L	G	L	A	I	D	L	L
Part8867 6711 bp	S	Y	I	V	F	P	D	D	P	I	K	L	S	W	D	I	L	I	I	I	A	L	L	Y	V	C	L	L	V	P	Y	E	I	S	F	S	A	V	Q	L	G	F	N	I	T	I	D	I	L
MVP 6711 bp	-	-	-	-	-	-	-	-	-	-	-	-	-	-	-	-	I	M	E	V	L	S	L	I	S	F	I	L	S	T	Y	N	P	P	Y	-	-	L	L	I	K	L	D	Y	-	I	S	I	M
Lot86777 6711 bp	-	-	C	I	I	P	H	D	K	W	Y	Y	T	W	W	S	I	V	A	L	L	S	M	L	S	G	V	L	T	P	L	S	M	A	F	-	-	D	L	R	A	V	E	W	P	L	D	V	I
Arabt0233 6711 bp	R	F	V	V	S	P	Y	D	H	K	Y	R	I	W	E	A	F	L	V	V	L	V	V	Y	T	A	W	V	S	P	F	E	F	G	F	R	P	P	L	S	I	T	D	N	I	V	N	A	F
Arabt4976 6711 bp	C	F	I	V	S	P	F	D	P	R	Y	R	A	W	D	W	F	L	V	I	L	V	L	Y	T	A	W	A	S	P	F	E	F	G	F	R	A	P	L	S	I	L	D	N	V	V	N	G	F
Arabt8922 6711 bp	G	W	I	I	S	P	M	D	S	R	Y	R	C	W	E	F	Y	M	V	L	L	V	A	Y	S	A	W	V	Y	P	F	E	V	A	F	K	R	N	L	C	I	A	D	N	I	V	D	L	F
Arabt1280 6711 bp	G	S	I	V	H	P	D	N	R	W	Y	K	A	W	T	M	F	I	L	I	W	A	L	Y	S	S	F	F	T	P	L	E	F	G	F	E	N	-	L	F	I	L	D	I	A	G	Q	I	A
Arabt5440 6711 bp	-	-	-	-	-	-	-	-	R	W	Y	K	A	W	E	M	F	I	L	V	W	A	I	Y	S	S	L	F	T	P	M	E	F	G	F	E	R	-	L	F	V	L	D	I	V	G	Q	I	A
Arabt7380 6711 bp	-	Y	I	I	H	P	K	N	R	W	Y	K	A	W	E	M	F	I	L	V	W	A	I	Y	S	S	L	F	T	P	M	E	F	G	F	E	R	-	L	F	V	L	D	I	V	G	Q	I	A
At102801 6711 bp	Q	W	L	I	N	P	R	S	K	F	M	R	T	W	D	M	L	M	G	L	A	L	V	F	V	G	I	V	T	P	Y	E	V	V	F	-	-	-	L	F	V	I	N	R	V	V	D	V	I
Aph0678 6711 bp	W	F	-	I	H	P	H	S	P	A	M	K	N	W	D	L	F	S	I	A	L	L	V	F	T	A	V	V	T	P	F	E	T	A	F	-	-	-	L	F	V	L	N	R	F	V	D	A	C
Aph3620 6711 bp	-	-	-	-	-	-	T	S	K	F	R	W	C	W	D	I	Y	T	M	I	L	L	C	Y	T	A	V	A	V	P	F	E	I	A	F	-	-	-	L	F	L	F	D	R	C	V	D	L	S
Aph3634 6711 bp	Y	K	Y	L	H	P	N	S	Q	F	R	A	G	W	D	L	F	M	I	V	L	L	V	Y	T	A	L	L	T	P	Y	E	I	A	F	-	-	-	L	F	I	V	D	R	T	V	D	L	S
Aph7182 6711 bp	-	-	-	F	H	P	N	S	T	F	R	A	S	W	D	V	A	L	I	V	L	L	F	Y	T	A	I	A	V	P	A	Q	I	A	F	-	-	-	M	F	A	W	D	C	L	V	D	V	L
At16160 6711 bp	-	-	-	I	D	P	R	S	N	F	S	K	N	W	D	N	V	M	V	L	C	L	L	F	T	A	F	V	T	P	Y	E	I	A	F	-	-	-	L	F	W	I	N	R	M	V	D	F	L
At51263 6711 bp	-	-	-	I	D	P	R	G	S	F	T	K	R	W	D	I	V	M	I	V	C	L	V	W	T	A	L	V	T	P	Y	E	I	A	F	-	P	L	L	W	W	L	N	R	L	V	D	F	S
At52477 6711 bp	R	L	I	I	D	P	D	S	Y	V	L	N	V	W	D	I	L	V	A	S	L	L	I	T	T	A	L	V	A	P	F	E	T	A	F	-	-	-	L	M	M	F	D	C	V	V	D	T	V
At5300 6711 bp	K	L	M	I	D	P	S	S	S	W	L	H	K	W	D	M	L	H	T	F	Q	M	A	A	M	S	L	L	W	P	Y	E	T	A	F	-	-	-	V	F	V	F	N	R	L	C	D	L	F
Pm35426 6711 bp	-	-	-	-	-	E	T	S	R	A	L	F	I	W	D	M	S	L	A	V	L	L	C	S	V	A	L	I	A	P	Y	E	T	A	F	-	-	-	L	F	V	F	N	R	I	A	D	L	F
Pm8705 6711 bp	-	-	I	I	D	P	T	S	T	F	L	M	V	W	D	I	I	L	G	V	V	L	C	F	V	A	V	G	A	P	Y	E	T	V	F	-	-	-	C	F	L	I	N	R	L	I	D	A	V
Pm30427 6711 bp	-	-	I	I	N	P	E	S	R	F	L	L	R	W	D	I	F	I	A	V	L	L	V	I	V	A	I	L	A	P	F	E	T	A	F	-	-	-	L	F	V	I	N	H	F	I	D	V	A
Pm35067 6711 bp	-	-	L	I	Y	Q	D	S	I	F	L	Q	W	W	D	C	G	A	V	C	L	L	V	V	I	T	L	T	A	P	F	E	T	A	F	-	-	-	W	F	V	F	K	T	C	V	D	I	L
Pm13328 6711 bp	K	T	L	L	S	P	D	S	W	F	L	C	V	W	D	L	Y	L	A	A	L	L	V	L	V	A	V	L	A	P	Y	E	T	A	F	-	-	-	L	F	V	F	N	R	F	V	D	L	C
Chr14044 6711 bp	K	V	V	I	D	P	N	S	K	W	M	H	R	W	D	L	T	T	M	L	A	L	V	F	T	A	I	V	T	P	Y	E	V	A	F	-	-	-	L	F	V	I	N	R	T	V	D	V	I
Chr3027 6711 bp	K	L	V	I	D	P	T	V	R	W	M	Q	W	W	D	I	V	M	M	I	A	L	L	F	T	A	L	V	T	P	L	E	V	A	F	-	-	-	L	F	I	I	N	R	V	V	D	A	A
Aph2583 6711 bp	-	-	L	I	S	P	A	S	K	F	R	V	R	W	D	I	L	S	V	V	L	I	I	Y	N	G	F	Y	I	P	F	S	I	A	F	L	L	D	R	F	Q	V	G	F	S	V	L	Y	F
Aph2584 6711 bp	-	-	L	I	S	P	A	S	K	F	R	V	R	W	D	I	L	S	V	V	L	I	I	Y	N	G	F	Y	I	P	F	S	I	A	F	L	L	D	R	F	Q	V	G	F	S	V	L	Y	F
Aph4340 6711 bp	-	-	I	M	H	P	H	G	R	M	R	L	R	W	D	V	T	C	I	V	L	I	F	Y	N	A	F	V	I	P	Y	Q	V	S	F	V	M	-	-	-	-	V	D	Y	S	I	D	T	F
Volvox5751 6711 bp	-	-	V	I	L	P	D	S	R	F	R	K	I	W	V	N	V	Q	L	F	V	V	L	Y	I	I	W	V	T	P	V	R	V	G	F	-	-	-	W	F	W	L	E	G	L	I	D	L	F
Vitr9089 6711 bp	-	-	-	I	H	P	A	S	T	F	R	V	T	W	D	C	V	I	I	V	L	T	L	V	S	V	F	Y	T	P	F	S	I	S	F	I	A	K	I	F	L	L	-	-	V	I	D	V	C
Rhodm14260 6711 bp	-	-	I	T	-	P	G	G	K	F	S	R	H	W	G	A	V	I	A	V	S	L	A	Y	V	S	S	V	F	M	Y	N	V	A	F	-	-	-	W	F	W	L	N	R	V	L	D	V	I
Rhodm9830 6711 bp	-	-	I	I	D	P	G	G	R	F	Y	H	A	W	E	L	F	Q	F	C	L	L	L	V	F	V	T	Y	G	L	F	V	S	C	F	-	-	-	I	F	W	I	D	C	F	I	E	G	S
Hond7007 6711 bp	R	W	I	V	H	P	F	S	T	F	H	V	S	W	D	L	I	I	S	A	V	L	V	I	T	L	V	T	L	P	L	S	L	A	F	-	-	-	-	-	-	-	N	L	T	V	D	I	F
2x2Pm14899 6711 bp	-	-	-	-	-	-	-	-	-	-	-	-	-	W	D	C	L	V	G	V	L	I	I	Y	S	A	L	T	I	P	F	R	V	G	M	-	-	-	-	-	-	I	D	L	L	V	D	L	F
2x2Pm58510 6711 bp	-	-	-	-	-	-	-	-	-	-	-	-	-	W	D	L	F	V	G	A	L	V	L	Y	S	V	M	V	I	P	F	R	F	G	F	-	-	-	-	-	-	I	D	C	T	V	D	F	L
Aph8692 6711 bp	K	W	V	I	M	P	N	S	S	F	R	K	L	W	D	V	V	L	I	T	C	L	S	Y	V	A	V	F	L	P	M	Q	L	S	F	W	L	G	V	Y	I	V	D	R	F	T	D	A	I
Goniopac360812 6711 bp	-	-	V	I	H	P	M	S	R	F	W	F	I	W	N	M	V	Q	A	I	V	L	I	Y	I	A	F	T	V	P	P	R	L	A	E	I	T	T	P	Y	M	L	D	V	V	I	D	S	Y
Goniopac4884 6711 bp	-	-	A	L	H	P	D	S	P	F	V	I	T	W	S	L	V	Q	A	T	F	L	M	Y	I	C	I	W	V	P	I	R	I	G	F	N	K	G	L	F	I	F	E	L	V	Q	D	V	Y
Chr172295 6711 bp	-	-	V	I	P	P	D	S	A	W	K	N	H	F	D	V	F	I	V	I	C	V	L	Y	T	S	V	T	M	P	I	K	V	V	F	V	D	F	L	D	A	V	D	M	V	L	D	I	F
Hond7128 6711 bp	-	-	-	-	-	-	-	-	-	-	-	-	V	W	D	W	V	I	I	V	L	T	F	Y	S	I	I	L	I	P	L	Q	I	A	F	H	L	V	L	S	L	V	S	R	I	T	D	I	V
Chr27069 6711 bp	H	R	M	L	P	P	E	S	K	F	K	K	K	W	N	I	M	V	V	I	L	V	M	Y	N	S	L	F	I	P	Y	V	L	G	Y	I	I	F	F	L	I	W	D	Y	L	V	D	M	F
Ostr0029 6711 bp	-	-	L	C	H	P	A	S	P	H	A	R	A	V	T	R	V	V	N	L	L	I	L	V	V	A	F	I	E	P	A	S	L	A	F	N	Y	Q	W	I	D	V	E	I	L	F	S	I	V
Ostr3585 6711 bp	K	Y	V	M	H	P	T	T	K	L	R	Q	Y	W	D	F	L	Q	I	F	L	L	M	Y	I	A	F	S	V	P	Y	R	I	G	F	-	-	-	W	Y	-	I	D	F	F	I	D	M	Y
Salp4xD1 6711 bp	-	-	T	V	P	P	G	A	A	L	Q	P	L	W	A	T	C	T	A	V	L	S	F	V	S	V	I	L	T	A	F	Q	V	T	F	T	E	A	L	A	L	F	-	-	V	V	D	V	L
Monbr9885 6711 bp	L	F	L	L	P	P	S	H	L	V	G	Q	L	F	V	L	A	V	S	I	F	V	I	Y	N	C	F	I	I	P	F	R	A	A	F	N	D	I	F	I	I	I	D	A	I	G	D	I	L
Aphanin1818 6711 bp	-	F	M	I	H	P	N	S	N	F	R	K	I	W	D	T	T	I	A	F	M	V	L	Y	V	C	Y	V	T	P	V	Y	L	A	F	W	D	L	L	S	P	V	E	T	F	L	N	V	C
Ostr0041 6711 bp	K	F	-	I	S	P	Q	H	A	I	L	Q	R	W	E	G	C	M	M	L	L	L	C	Y	T	A	I	V	T	P	V	E	V	G	F	V	N	A	I	F	Y	V	N	Q	V	V	T	A	S
Danio4xD2 6711 bp	-	-	-	-	-	-	-	-	-	-	-	-	-	W	R	W	C	L	T	V	S	V	F	-	-	V	F	F	F	T	H	S	A	-	-	-	-	D	W	G	A	V	K	V	L	I	Y	I	V
Danio4xD3 6711 bp	-	-	-	-	-	-	-	-	-	-	-	-	-	W	E	-	-	S	I	T	A	V	A	-	-	V	S	I	A	T	S	L	L	H	F	-	-	-	W	I	I	I	G	L	F	C	W	V	-
Mneml0466 6711 bp	-	-	I	V	N	P	N	S	A	A	K	L	L	W	D	W	I	V	L	Y	S	V	I	W	A	I	F	N	I	P	F	E	L	S	F	K	G	S	L	F	K	I	S	V	F	C	E	V	V
Bodo1206 6711 bp	V	W	I	T	-	S	S	I	I	S	N	F	T	L	F	V	V	T	L	S	C	I	S	F	C	V	E	S	L	P	E	Y	-	-	Y	-	-	-	-	-	-	L	Y	L	T	I	F	S	-
Rhiz1414 6711 bp	F	Y	F	F	E	P	K	S	K	W	A	K	A	Y	E	T	I	I	T	V	V	I	I	C	-	V	V	S	W	P	T	I	Y	-	-	Y	Q	T	Y	W	V	F	D	V	V	A	V	I	I
1x2Pm58510 6711 bp	R	W	V	I	N	P	-	-	-	-	K	V	C	W	D	L	V	V	T	A	M	V	F	F	S	V	I	E	L	P	F	R	I	G	F	-	-	-	-	-	-	L	D	F	V	M	D	S	C
Chr16938 6711 bp	K	W	L	F	D	P	N	S	S	F	R	F	S	W	D	I	M	M	L	F	L	I	L	Y	N	V	F	A	V	P	V	R	I	C	F	-	G	T	F	F	W	L	E	L	T	F	D	T	I
Bodo8987 6711 bp	-	-	L	A	L	Q	E	G	L	H	Y	E	E	W	G	V	L	T	M	-	-	-	-	-	-	-	-	-	-	-	-	-	-	-	-	-	-	-	L	F	Y	L	Y	S	V	I	Q	S	V
Tfet5153 6711 bp	-	-	L	I	R	S	G	S	Q	F	R	R	K	Y	E	L	Y	A	N	I	I	R	L	F	S	M	I	V	L	N	L	L	V	I	F	Q	T	S	R	M	V	I	S	I	L	C	T	V	V
Goniopac1159 6711 bp	-	-	-	-	-	A	N	S	G	M	D	L	K	Y	E	I	L	P	T	A	S	V	V	S	T	C	A	V	G	A	V	I	V	I	I	Q	Q	D	L	R	I	F	S	L	-	-	-	L	L
2x2Aph2798 6711 bp	-	-	-	-	-	-	-	-	-	-	Q	Y	R	W	V	M	V	F	S	I	I	I	L	T	T	Y	C	A	L	P	S	V	V	C	F	-	-	-	-	-	-	L	D	F	K	I	D	A	L
Danio4xD1 6711 bp	-	-	-	-	-	R	-	-	-	-	-	R	L	W	S	A	F	F	S	L	T	C	L	A	-	A	V	L	E	C	L	F	E	L	F	-	-	-	-	-	-	L	R	Y	I	L	D	V	I
Tvag6965 6711 bp	-	-	I	A	T	P	F	S	H	F	R	R	I	W	E	A	L	L	I	I	S	V	I	P	-	A	F	E	I	P	F	F	S	I	F	-	-	-	-	-	-	L	F	M	I	F	D	F	I
1x2Aph1292 6711 bp	-	-	V	Y	H	-	Y	T	M	L	G	A	I	V	T	N	F	-	-	I	P	M	M	L	Q	T	L	D	G	P	A	N	G	G	S	A	T	Y	F	A	W	-	E	V	F	F	T	A	V
1x2Aph1293 6711 bp	-	-	V	Y	H	-	Y	T	M	L	G	A	I	V	T	N	F	-	-	I	P	M	M	L	Q	T	L	D	G	P	A	N	G	G	S	A	T	Y	F	A	W	-	E	V	F	F	T	A	V
1x2Aph1311 6711 bp	-	-	I	R	H	-	Y	G	L	L	V	A	I	V	C	D	Y	-	-	I	L	L	M	F	E	T	L	D	G	P	A	N	G	G	S	T	T	Y	F	Y	L	-	D	V	A	F	T	G	L
1x2Aph1313 6711 bp	-	-	F	Y	H	-	N	G	F	L	A	I	I	V	C	N	L	-	-	I	G	L	M	L	E	T	L	D	G	P	N	H	G	S	S	K	S	Y	V	Q	S	-	D	M	F	F	T	G	I
Ostr7909 6711 bp	R	W	L	F	D	P	S	S	R	F	Q	L	S	W	N	I	L	I	V	I	V	-	-	-	S	C	I	A	E	P	L	A	I	G	F	M	N	P	Y	A	V	L	D	F	I	A	G	L	V
Rhodomsp3660 6711 bp	-	-	L	I	H	P	N	S	P	F	A	F	G	F	T	S	L	I	T	L	L	L	L	Y	T	A	L	V	V	P	V	T	V	G	F	M	P	T	L	E	V	-	D	A	F	V	D	A	V
Rhodomsp5962 6711 bp	-	-	V	I	H	P	H	S	P	F	S	Q	I	V	V	T	I	S	A	L	L	L	L	Y	S	A	V	V	S	L	T	L	V	G	F	L	P	T	L	E	F	-	D	M	F	V	D	I	F
Rhodomsp4271 6711 bp	-	-	L	I	H	P	N	S	L	F	A	S	I	L	F	L	V	S	G	V	L	L	M	Y	S	A	V	Q	T	P	L	E	M	G	F	L	T	T	L	Q	F	-	N	M	F	V	D	I	F
Rhodomsp6827 6711 bp	-	-	M	I	H	P	N	S	A	F	A	A	C	L	F	M	F	S	G	V	L	L	L	Y	S	A	V	Q	T	P	V	D	I	G	F	M	Q	L	L	Q	F	-	N	M	F	V	D	T	F
Bodo6702 6711 bp	S	W	I	V	E	P	R	A	A	I	A	-	-	-	-	L	L	T	A	F	V	I	L	L	S	A	L	S	F	P	Q	Y	V	A	F	-	-	-	-	-	-	L	E	V	F	C	V	V	I
Pm256265 6711 bp	T	W	V	L	E	P	Q	S	P	V	A	-	-	-	-	A	L	M	I	I	A	I	V	Y	T	G	L	L	S	P	I	V	L	A	Y	-	-	-	-	-	-	L	S	I	V	A	D	L	I
Goniopac2926 6711 bp	-	-	M	L	Q	P	D	S	G	F	-	T	L	W	G	L	C	S	A	L	L	L	M	Y	-	V	L	F	L	P	V	R	T	A	F	E	N	G	L	I	I	L	D	L	F	I	D	L	F
Rhodomsp4926 6711 bp	-	-	V	T	Q	P	G	S	R	L	R	K	I	W	A	X	I	S	S	V	L	L	L	Y	T	A	I	V	V	P	V	H	I	S	F	-	-	-	-	-	-	L	D	I	A	V	D	T	F
Salp4xD2 6711 bp	L	W	L	L	S	P	A	S	T	A	A	H	A	Y	V	V	I	I	I	A	V	L	L	Y	S	A	L	E	A	P	L	L	L	-	-	-	-	-	-	-	-	-	E	I	V	V	A	V	T
Volvox9510 6711 bp	-	-	V	I	P	P	-	-	-	-	A	L	A	W	T	L	L	M	S	L	V	L	M	W	T	A	F	G	V	P	I	N	V	A	F	-	-	-	-	-	-	V	Q	L	A	T	D	L	T
Bodo7614 6711 bp	G	T	L	A	E	P	R	A	T	A	R	L	S	F	D	F	L	Q	L	-	V	V	I	M	S	A	F	G	L	A	T	V	T	H	T	S	T	F	F	A	K	I	D	I	I	I	T	I	I
Bodo9848 6711 bp	-	-	L	L	S	P	S	T	P	I	K	V	T	F	E	M	F	H	Q	M	V	M	V	W	S	C	M	I	F	A	A	L	S	V	F	P	R	Y	L	S	M	F	E	L	A	A	S	L	F
Volvox2111 6711 bp	N	W	V	A	T	P	T	S	N	F	A	L	T	F	-	-	L	A	M	R	V	V	I	-	T	A	V	A	I	A	I	V	S	C	W	P	T	A	V	W	M	L	E	Y	V	I	I	V	T
Part0078 6711 bp	-	-	L	L	E	P	S	S	R	L	A	-	-	-	-	L	I	Q	Y	I	I	I	L	L	S	Q	I	L	C	D	S	L	F	T	Y	-	-	-	-	-	-	-	E	I	L	I	F	V	V
Part9850 6711 bp	-	-	L	L	E	P	S	S	R	L	A	-	-	-	-	L	I	Q	F	I	I	I	L	L	S	Q	I	L	C	D	S	L	F	T	Y	-	-	-	-	-	-	-	E	I	L	I	F	V	V
Str2853 6711 bp	-	-	I	I	L	P	D	S	H	F	-	S	Y	W	T	I	L	V	L	I	A	L	V	Y	T	A	T	F	M	P	Y	L	I	T	F	-	-	-	W	L	L	V	E	V	I	F	D	G	V
Rhodm103319 6711 bp	R	W	V	L	T	-	G	G	R	F	-	K	A	W	R	V	M	I	V	V	I	L	V	I	S	G	V	V	V	P	P	S	G	A	F	-	-	-	-	-	-	L	D	L	-	-	-	V	S
TrichKv 6711 bp	I	W	L	F	E	P	T	S	M	M	A	K	C	V	A	F	F	S	M	A	I	I	L	L	S	V	F	C	L	E	T	V	D	G	F	-	-	-	L	Y	N	V	E	T	M	C	V	V	W
Cel0829 6711 bp	I	W	L	M	E	P	S	S	L	S	A	R	I	I	A	F	I	S	I	A	V	I	A	L	S	S	F	C	W	E	T	V	P	S	D	-	-	-	F	F	W	I	E	L	M	C	I	L	W
Dros122 6711 bp	V	W	L	F	E	P	S	S	Q	A	A	R	V	V	A	I	I	S	V	F	V	I	L	L	S	I	F	C	L	E	T	L	P	E	F	-	-	-	F	F	L	I	E	T	L	C	I	I	W
HsKvREF 6711 bp	L	W	L	F	E	P	S	S	Q	A	A	R	V	L	A	V	V	S	V	L	V	I	L	V	S	V	F	C	L	E	T	L	P	D	F	-	-	-	F	F	V	V	E	T	L	C	I	C	W
Orbicf5061 6711 bp	I	W	L	F	E	P	S	S	M	P	A	R	F	L	A	M	W	S	V	S	V	I	I	L	S	V	F	C	L	E	T	L	P	S	I	E	V	W	Y	R	V	I	E	V	L	C	I	A	W
Lottia5762 6711 bp	I	W	I	M	E	P	T	S	R	S	A	Y	I	V	A	I	V	S	V	L	V	T	L	I	S	L	F	C	V	E	T	T	H	I	A	-	-	-	F	F	I	I	E	T	L	C	T	F	W
Mneml9346 6711 bp	L	W	L	L	E	P	S	S	T	A	A	K	F	L	A	V	V	E	I	V	V	I	V	L	A	S	F	C	I	E	T	L	P	Q	F	A	A	I	F	F	A	I	E	A	S	C	M	V	V
Hond8904 6711 bp	I	W	F	L	D	P	S	S	K	A	A	Q	C	Y	S	V	A	L	M	G	L	I	T	F	S	V	F	C	V	E	S	L	P	R	F	E	T	I	W	D	R	I	E	F	C	C	V	V	I
Thecat1364 6711 bp	V	F	T	L	D	P	Y	S	A	I	A	F	W	V	N	V	F	I	L	V	L	I	L	V	S	V	F	C	V	S	S	L	P	Q	Y	S	L	V	W	-	-	L	E	I	V	C	V	G	V
Chr21728 6711 bp	V	S	V	L	N	P	C	C	R	L	A	R	L	V	S	V	W	V	M	A	L	I	L	F	S	T	F	M	L	E	T	L	P	E	F	P	A	F	W	G	N	A	E	T	F	V	V	L	Q
At62880 6711 bp	V	F	A	M	E	P	T	C	F	L	G	E	V	A	N	V	I	V	T	V	L	I	F	I	S	S	F	I	C	G	T	L	P	S	L	L	E	I	F	D	V	L	E	G	V	C	I	G	V
Chr49074 6711 bp	-	-	T	L	N	P	Y	S	N	S	A	A	T	L	H	S	A	V	M	L	L	I	V	S	S	M	I	V	V	Q	S	L	P	A	Y	-	-	N	W	G	Q	L	N	T	T	V	Y	L	I
Cryptog4458 6711 bp	L	Y	L	M	E	P	S	S	R	E	A	F	F	V	H	I	M	V	T	G	A	I	I	F	S	L	T	T	L	S	T	M	P	A	F	T	K	T	L	F	G	L	D	T	T	I	V	V	L
Mortierel0503 6711 bp	L	F	L	L	E	P	S	S	N	T	A	F	A	L	N	V	W	V	S	M	A	I	V	I	S	I	T	T	I	E	T	I	P	S	F	N	K	I	W	F	Y	I	E	T	I	M	V	I	L
Mortierel9832 6711 bp	L	F	L	L	E	P	S	S	H	A	A	F	A	L	N	V	W	V	S	F	A	I	V	L	S	I	T	T	I	E	T	I	P	S	F	S	T	I	W	F	D	F	E	T	V	M	V	A	F
Rhiz7733 6711 bp	L	F	L	L	E	P	S	S	N	A	A	F	M	V	N	V	F	V	S	F	S	I	I	L	S	L	T	T	I	E	T	I	P	S	F	S	S	V	W	F	N	F	E	T	A	I	V	A	F
1x2Lot6 6711 bp	V	F	I	L	D	T	S	S	R	C	S	T	I	F	S	L	I	S	S	M	V	V	V	I	S	S	L	V	L	S	S	M	P	E	Y	T	K	E	F	D	Q	I	E	M	M	C	T	I	F
1x2Lot8 6711 bp	V	F	I	F	D	P	S	S	L	V	S	L	V	F	S	V	I	S	A	L	A	V	M	L	S	A	T	V	V	E	S	E	P	Q	Y	L	P	A	F	D	M	I	E	I	V	C	V	M	F
Chr173054 6711 bp	V	W	C	M	D	P	S	S	K	T	A	R	M	W	S	L	F	M	M	F	V	I	L	Y	S	N	F	T	L	A	S	I	P	-	-	N	E	P	W	R	S	L	E	V	F	C	I	A	T
Chr9301 6711 bp	L	W	V	F	D	P	S	G	P	M	A	K	S	W	S	I	F	M	M	I	V	I	L	Y	S	N	F	T	L	A	G	I	P	-	-	R	T	Y	Y	R	Q	V	E	V	F	C	I	C	T
Chr6793 6711 bp	L	Y	V	L	E	P	Y	N	G	T	A	K	A	L	S	L	F	I	L	L	T	I	T	V	S	N	F	M	V	A	S	Y	P	-	-	E	S	S	I	Q	L	I	E	T	V	C	I	V	I
Aph1033 6711 bp	L	W	L	F	N	P	S	S	S	M	A	H	G	V	S	V	L	L	F	A	A	V	F	V	S	V	Y	V	L	S	T	V	P	E	F	-	-	-	-	-	-	V	E	G	A	C	M	Y	M
Aph1039 6711 bp	L	W	L	F	H	A	S	S	H	L	A	K	Y	L	S	V	F	I	L	T	V	V	A	L	S	V	Y	I	I	Q	S	Q	P	D	L	-	-	-	-	-	-	V	E	H	A	C	I	Y	V
Phyt5745 6711 bp	L	W	F	F	E	P	S	S	T	P	A	Y	Y	F	S	L	G	I	Y	G	F	I	I	I	S	V	F	V	A	E	T	E	E	V	F	-	-	-	-	-	-	L	E	A	I	C	A	G	V
Rhodomsp4159 6711 bp	T	W	C	L	D	P	S	S	R	V	A	Y	W	F	S	I	S	V	L	S	L	I	L	L	S	A	F	V	V	E	T	I	P	S	M	D	D	V	W	E	R	I	E	T	I	C	V	A	V
Lot80703 6711 bp	V	F	L	F	E	P	S	S	F	M	S	K	A	I	G	L	F	I	L	L	G	I	I	V	S	S	F	I	V	E	T	L	P	Q	Y	P	P	A	F	R	I	I	D	T	V	C	V	S	I
Lot85122 6711 bp	L	F	V	L	E	P	F	N	V	Y	S	K	T	T	S	I	L	I	L	L	L	I	L	V	S	A	F	I	I	E	T	L	P	Q	Y	P	P	I	F	G	I	L	E	Y	I	C	L	S	A
At179206 6711 bp	I	F	T	L	E	P	S	S	R	V	S	R	I	C	S	I	I	V	L	L	A	I	L	A	S	S	F	I	I	S	T	L	P	D	M	H	P	A	F	E	W	I	D	T	V	C	V	V	L
At87079 6711 bp	I	Y	T	L	E	P	M	S	R	L	G	R	I	V	S	M	M	V	L	T	T	I	I	I	S	G	F	I	L	S	T	L	P	S	M	F	P	E	F	S	T	I	D	T	I	C	V	I	L
At37804 6711 bp	I	F	T	F	D	P	S	S	Y	L	A	Q	I	L	S	V	V	V	L	L	T	I	I	L	S	S	F	I	I	G	T	L	P	E	C	I	A	E	F	E	L	I	E	N	M	C	L	V	L
1x2At859 6711 bp	C	F	F	L	E	P	K	S	I	F	G	R	L	A	S	C	L	L	T	I	V	I	L	V	S	A	F	V	M	E	S	M	P	E	F	H	D	V	F	Q	D	V	E	V	A	C	I	C	V
1x2Pm156233 6711 bp	W	F	L	F	T	P	Q	S	I	L	G	R	V	V	E	A	A	L	V	S	T	I	A	L	N	A	L	L	L	E	S	M	P	E	Y	R	A	I	F	S	V	F	E	V	I	C	V	T	I
1x2Pm20439 6711 bp	L	H	L	F	D	S	K	S	L	A	G	R	A	I	L	V	L	L	T	L	T	L	A	V	S	C	F	V	M	E	S	I	P	E	F	L	N	I	F	N	D	I	E	T	V	C	I	V	L
1x2Pm906 6711 bp	L	H	L	F	D	S	K	S	L	A	G	R	A	I	L	V	L	L	T	L	T	L	A	V	S	C	F	V	M	E	S	I	P	E	F	L	N	I	F	N	D	I	E	T	V	C	I	V	L
2x2At859 6711 bp	-	-	-	-	-	-	-	-	-	-	-	-	-	-	-	S	M	L	M	A	T	I	I	A	V	S	F	I	M	E	S	M	P	E	F	L	K	I	F	A	T	V	E	M	V	G	V	L	I
2x2Pm20439 6711 bp	-	-	-	-	-	-	-	-	-	-	-	-	-	-	-	M	F	V	M	A	V	I	I	A	V	S	F	V	M	E	S	M	P	E	F	R	S	G	F	A	V	L	E	V	F	G	I	T	I
2x2Pm906 6711 bp	-	-	-	-	-	-	-	-	-	-	-	-	-	-	-	M	F	V	M	A	V	I	I	A	V	S	F	V	M	E	S	M	P	E	F	R	S	G	F	A	V	L	E	V	F	G	I	T	I
2x2Pm255704 6711 bp	-	-	-	-	-	-	-	-	-	-	-	-	-	-	-	L	W	M	L	A	V	I	M	I	V	T	F	V	L	E	S	M	P	A	L	P	E	I	F	H	Y	I	E	V	V	G	I	S	I
2x2Pm156233 6711 bp	-	-	-	-	-	-	-	-	-	-	-	-	-	-	-	I	F	M	L	V	A	I	L	L	S	T	F	V	L	E	S	M	P	Q	F	V	G	T	F	E	Y	I	E	W	V	C	I	L	I
Pm100515 6711 bp	I	Y	T	V	D	S	S	-	-	-	T	A	I	L	S	C	F	L	V	L	M	I	I	T	S	V	W	M	V	S	T	L	P	S	A	D	P	V	F	D	V	I	E	Q	L	C	V	W	V
Hond3016 6711 bp	V	W	L	V	D	P	S	S	T	A	A	R	I	F	S	S	V	I	L	S	L	I	V	T	S	L	F	M	L	D	G	V	P	A	L	P	D	A	I	S	R	F	E	E	V	S	S	I	I
At73243 6711 bp	L	Y	L	L	E	P	S	G	T	G	A	R	I	L	S	H	C	I	L	L	T	I	I	L	S	G	F	I	F	Q	T	L	P	S	L	-	-	-	W	E	V	I	E	I	G	S	T	V	I
Emilih1782 6711 bp	I	H	L	L	N	P	S	S	R	A	A	L	V	V	H	W	L	I	L	G	A	I	L	V	S	C	F	V	L	Q	S	-	-	-	-	W	P	G	W	R	L	I	D	A	L	V	A	V	G
Emilih21357 6711 bp	L	N	L	L	N	P	S	S	T	A	A	W	V	V	S	W	V	V	V	I	A	I	V	V	S	T	F	V	V	S	S	T	E	-	-	Y	P	A	F	A	A	-	E	Y	T	V	V	A	I
Thecat9915 6711 bp	V	F	T	L	D	P	S	S	R	L	A	Y	V	I	N	V	F	L	L	L	V	I	F	V	A	A	F	C	V	S	T	L	P	E	Y	-	-	-	-	R	L	I	E	I	F	S	I	T	I
Goniopac4299 6711 bp	I	F	T	F	E	P	S	G	K	I	S	K	F	L	N	L	S	S	L	V	A	I	V	I	S	T	F	V	M	E	S	V	P	S	L	-	-	-	F	E	I	I	E	A	I	C	V	S	F
Ostr2923 6711 bp	M	Y	F	L	T	P	S	S	K	S	A	M	I	F	A	L	V	M	F	A	L	I	L	L	S	A	F	I	V	G	T	L	P	E	F	L	D	I	-	-	-	I	E	M	C	C	Q	I	C
Ostr4104 6711 bp	M	Y	F	L	T	P	S	S	K	S	A	M	I	F	A	L	V	M	F	A	L	I	L	L	S	A	F	I	V	G	T	L	P	E	F	L	D	I	-	-	-	I	E	M	C	C	Q	I	C
Ostr6492 6711 bp	M	Y	F	L	T	P	S	S	K	S	A	M	I	F	A	L	V	M	F	A	L	I	L	L	S	A	F	I	V	G	T	L	P	E	F	L	D	I	-	-	-	I	E	M	C	C	Q	I	C
At18182 6711 bp	V	R	L	A	E	E	E	Q	Q	L	A	Q	V	L	S	M	V	I	L	V	C	I	I	V	S	A	A	M	L	E	T	M	P	E	L	Q	E	V	W	S	A	L	E	V	A	C	T	V	V
Vitr8094 6711 bp	I	Y	L	L	E	P	S	S	Q	V	A	T	V	I	S	I	A	I	M	L	L	I	A	V	S	A	F	M	L	E	T	M	P	E	L	L	R	V	W	E	A	I	E	G	T	T	V	G	L
Ostr0014 6711 bp	I	W	A	F	E	P	S	S	Q	G	A	Y	Y	L	V	L	F	S	M	I	L	I	F	L	S	T	F	C	V	E	T	M	P	K	Y	K	D	V	F	R	S	L	E	I	F	V	I	I	M
Ostr6137 6711 bp	I	W	A	F	E	P	S	S	Q	G	A	Y	Y	L	V	L	F	S	M	I	L	I	F	L	S	T	F	C	V	E	T	M	P	K	Y	K	D	V	F	R	S	L	E	I	F	V	I	I	M
Chr13574 6711 bp	-	-	T	F	E	P	F	S	K	I	A	F	V	W	A	Q	F	S	L	F	I	I	T	V	S	S	F	C	L	E	T	E	I	S	-	E	E	C	W	R	M	V	E	R	V	A	V	V	V
Chr25304 6711 bp	I	H	T	F	D	A	Y	S	N	L	A	K	G	I	S	I	S	M	M	A	I	I	V	L	S	C	F	I	L	E	S	E	-	-	-	-	-	I	F	D	A	V	E	F	V	C	V	V	V
Part5644 6711 bp	V	Y	L	L	E	P	S	S	I	L	A	K	V	I	Q	I	I	L	L	L	S	I	L	L	S	T	I	I	V	D	S	I	Y	E	S	D	S	V	S	S	T	I	E	L	Y	L	F	V	F
Part7227 6711 bp	I	Y	L	L	E	P	S	S	L	V	A	Y	C	L	Q	F	L	L	L	T	S	I	L	L	S	A	I	I	V	D	S	L	M	D	N	D	E	I	S	F	Y	L	E	Y	Y	L	F	I	F
Part7972 6711 bp	I	Y	L	L	E	P	S	S	L	I	A	Y	C	L	Q	F	L	L	L	T	S	I	L	L	S	A	I	I	V	D	S	L	M	E	N	D	D	I	S	F	Y	L	E	Y	Y	L	F	I	F
Part8681 6711 bp	I	Y	L	L	E	P	S	S	A	I	A	Y	V	I	Q	F	L	L	L	T	S	I	L	L	S	A	I	I	V	D	S	L	M	D	N	D	N	I	S	F	Y	L	E	Y	Y	L	F	I	F
At39140 6711 bp	F	F	V	F	E	S	R	S	I	L	G	R	I	W	S	M	I	I	F	I	A	I	C	V	S	S	F	I	I	S	T	M	P	E	A	K	E	F	F	S	T	I	D	L	V	C	V	V	L
Chr16314 6711 bp	I	F	T	M	E	V	Y	S	R	E	S	R	F	V	S	L	F	V	N	L	T	I	L	T	S	S	F	I	L	E	S	E	I	C	V	A	S	V	L	W	T	I	E	L	V	S	T	V	I
Chr40677 6711 bp	I	F	T	I	D	S	F	S	P	L	A	H	H	I	S	V	F	M	M	S	V	I	F	A	S	A	F	I	C	E	S	E	V	C	S	A	E	F	F	Y	W	C	E	W	I	A	V	V	I
Volvox0072 6711 bp	L	H	F	M	T	A	S	S	V	Y	A	A	A	V	S	Q	F	M	V	A	S	I	I	I	S	S	F	C	L	E	T	I	P	S	F	A	R	V	F	T	W	V	E	A	V	T	I	Q	I
Volvox2132 6711 bp	L	Y	L	L	S	P	Y	S	P	L	A	M	A	I	S	L	F	M	I	A	A	I	V	L	N	T	F	C	L	E	S	V	P	S	V	D	R	L	I	L	-	I	D	Y	V	C	L	G	L
Monbr6676 6711 bp	S	A	D	F	D	P	N	H	P	I	S	R	F	F	E	I	S	T	M	I	V	I	L	I	S	G	F	V	F	E	T	L	P	A	Y	H	P	T	F	F	T	I	E	S	V	C	I	A	W
Bodo5385 6711 bp	S	H	S	A	L	F	R	N	R	L	Q	R	I	V	N	A	L	T	V	I	M	V	A	L	S	L	F	V	I	T	S	L	P	A	F	-	-	-	W	F	A	T	E	V	V	M	V	G	F
Chr15615 6711 bp	T	W	T	L	D	P	S	K	I	A	Q	R	-	-	-	V	M	L	V	I	M	V	S	I	G	T	F	-	-	A	S	I	P	-	-	R	T	P	Y	K	E	I	E	I	F	C	I	S	V
2x2Lot6 6711 bp	-	-	-	-	-	-	-	-	-	-	-	-	-	-	-	G	L	V	A	T	A	I	I	L	S	S	L	T	I	E	S	L	P	R	Y	A	P	A	F	G	L	I	N	A	I	C	V	A	I
At157396 6711 bp	V	R	V	L	D	P	S	S	R	C	A	S	V	V	H	Y	F	V	I	V	L	I	A	A	S	L	A	I	I	Q	T	V	P	E	Y	E	R	Q	F	D	F	L	E	M	A	F	T	A	S
At31712 6711 bp	V	K	I	I	D	P	S	S	S	L	A	I	A	V	Q	G	F	I	V	S	I	I	C	L	S	S	V	I	V	E	T	I	P	G	-	R	R	P	F	C	V	W	E	N	F	V	T	V	L
Pm124306 6711 bp	L	G	M	L	E	P	S	S	P	A	A	Q	V	L	N	G	F	L	V	G	A	I	L	A	S	C	A	I	V	E	S	V	P	E	M	G	S	L	C	F	S	A	E	M	F	F	T	V	L
Pm14163 6711 bp	L	A	L	L	E	P	S	S	F	A	A	R	A	I	H	Y	F	L	I	V	A	I	L	A	S	A	V	I	V	E	T	L	P	T	F	D	P	L	F	F	A	G	E	M	V	V	T	A	I
Pm258592 6711 bp	-	-	-	-	-	-	X	S	R	M	A	A	A	L	Q	A	A	I	V	V	L	I	V	V	S	V	V	I	V	E	T	V	P	D	V	A	G	L	F	G	G	L	E	M	I	V	T	F	I
KvAP 6711 bp	I	G	V	M	E	P	-	-	E	L	G	V	S	Y	A	A	L	L	S	V	I	V	V	V	V	T	M	Q	L	S	G	-	-	-	-	L	V	R	L	Y	L	V	D	L	I	L	V	I	I
KvLm 6711 bp	-	-	-	-	-	-	-	-	-	-	-	-	I	Y	E	T	F	M	L	I	L	I	L	L	S	L	L	P	Y	R	N	-	-	-	-	-	-	-	T	F	I	L	N	W	I	I	W	V	I
Hond5239 6711 bp	L	I	T	L	E	P	S	S	P	A	A	G	A	L	S	V	A	N	I	L	L	V	L	A	S	S	Y	C	M	E	T	V	P	H	V	-	-	A	F	R	I	V	E	L	V	S	V	S	C
Saitoella2107 6711 bp	-	-	F	F	E	P	S	S	P	L	A	R	A	F	S	F	L	S	S	L	C	V	L	A	S	I	I	A	V	S	S	L	P	R	F	G	P	A	Y	G	V	M	G	C	V	-	-	-	-
Chr8707 6711 bp	L	W	L	F	E	A	S	S	K	A	A	G	V	I	E	I	V	L	L	V	L	I	V	I	S	L	I	L	I	K	S	I	T	H	C	V	V	E	Y	F	V	I	E	A	V	C	I	G	A
Bodo3028 6711 bp	T	L	M	L	D	P	S	S	F	H	A	F	M	V	F	V	T	V	A	T	L	V	V	A	S	T	T	I	I	S	T	L	P	A	Y	L	I	L	W	N	L	V	D	L	A	L	G	L	A
1x2Pm255704 6711 bp	-	-	V	X	-	-	D	E	K	I	Q	V	Y	W	R	S	I	G	W	M	L	T	Q	A	S	V	L	R	G	P	V	A	I	E	A	T	G	S	W	L	A	A	H	R	C	I	S	-	I
Aph0917 6711 bp	-	-	T	L	Y	M	R	E	G	-	-	-	-	-	-	V	I	L	M	V	L	T	I	V	S	V	A	V	L	D	S	V	T	E	V	-	-	-	L	F	T	L	-	-	-	-	-	-	L
Part8397 6711 bp	-	-	I	L	-	-	Y	E	-	-	-	-	-	-	-	R	L	A	F	F	L	S	I	L	S	I	I	S	L	D	I	I	L	L	I	-	-	-	W	V	A	A	N	S	-	V	S	G	Y
Part9500 6711 bp	-	-	I	L	-	-	Y	E	-	-	-	-	-	-	-	K	L	A	F	F	L	S	I	L	S	I	I	S	L	D	I	I	L	L	I	-	-	-	W	V	T	A	N	S	-	V	S	G	Y
Perkm7058 6711 bp	-	-	L	T	L	P	S	E	A	V	-	-	-	-	-	Q	-	-	-	-	-	-	-	-	-	-	-	-	-	-	-	-	-	-	-	-	-	-	W	I	T	L	N	-	-	V	Y	R	L
Perkm8060 6711 bp	-	-	L	T	L	P	S	-	-	-	-	-	-	-	-	-	-	-	-	-	-	-	-	-	-	-	-	-	-	-	-	-	-	-	-	-	-	-	W	I	T	L	N	-	-	V	Y	R	L
Volvox8978 6711 bp	V	Y	L	M	E	P	S	S	T	V	A	R	V	W	Q	V	F	M	I	C	I	I	L	L	N	T	F	C	I	E	S	V	P	Y	Y	Y	S	A	L	T	I	V	D	Y	I	C	M	G	I
Rhiz1575 6711 bp	L	Y	F	F	E	P	Q	S	K	K	A	L	A	F	S	F	F	S	N	I	C	T	L	A	T	I	I	C	L	D	S	L	P	T	F	V	H	L	W	L	P	F	D	I	L	I	V	I	V
Bodo9837 6711 bp	A	W	L	L	R	P	A	S	K	S	-	-	-	-	-	Y	F	A	V	Q	T	M	L	A	S	C	L	C	F	E	S	S	P	E	Y	K	N	F	W	P	F	V	D	L	P	V	A	V	L
2x2Aph1292 6711 bp	F	F	L	F	S	P	D	S	F	L	-	F	V	W	T	-	-	-	-	-	-	-	-	-	S	-	T	V	T	S	T	K	L	S	F	T	A	L	W	F	Y	P	E	A	Y	F	A	F	V
2x2Aph1293 6711 bp	F	F	L	F	S	P	D	S	F	L	-	F	V	W	T	-	-	-	-	-	-	-	-	-	S	-	T	V	T	S	T	K	L	S	F	T	A	L	W	F	Y	P	E	A	Y	F	A	F	V
2x2Aph1313 6711 bp	F	F	I	L	S	P	S	T	E	L	-	F	V	Y	S	-	-	-	-	-	-	-	-	-	S	-	V	S	T	S	T	K	L	N	F	S	T	K	W	L	Y	F	E	C	Y	F	G	F	V
2x2Aph1311 6711 bp	F	Y	L	L	S	P	T	S	H	L	-	Y	V	W	H	-	-	-	-	-	-	-	-	-	N	L	A	V	P	L	T	K	A	Q	F	T	H	H	W	I	Y	I	E	V	Y	L	G	I	T
Bodo6133 6711 bp	-	-	I	L	D	P	S	S	S	M	T	V	S	W	R	R	F	T	S	V	V	V	V	I	S	S	L	C	F	D	T	V	A	D	F	-	-	-	F	F	L	I	E	C	I	C	V	A	W
Bodo9929 6711 bp	-	-	I	F	D	P	D	G	T	L	-	F	V	I	N	F	V	S	I	V	A	I	V	V	S	T	F	C	V	L	T	L	P	N	V	Y	D	V	W	F	I	I	D	T	A	C	V	A	I
Chaetneo1403 6711 bp	V	Y	F	L	N	-	-	-	-	-	-	P	R	V	E	V	L	S	V	M	A	V	L	F	T	A	V	A	I	D	T	L	-	D	I	-	-	-	-	-	-	L	T	N	I	F	N	V	I
Thalassm834790 6711 bp	M	F	Y	L	S	-	-	-	-	-	-	P	I	V	E	V	Q	V	I	G	L	V	F	L	S	L	Q	A	I	N	T	L	D	D	L	-	-	-	-	-	-	I	D	D	I	C	V	F	I
Chaetneo350 6711 bp	L	K	F	L	S	-	-	-	-	-	-	P	I	I	E	V	Q	L	A	I	L	V	V	M	S	L	V	G	L	G	T	L	Q	S	I	-	-	-	-	-	-	L	Q	L	I	I	S	V	I
Lot9618 6711 bp	-	-	-	L	A	-	-	-	-	-	-	P	R	F	E	L	A	S	G	G	L	V	I	I	S	V	V	A	F	Q	T	L	-	D	L	-	-	-	-	-	-	V	E	N	L	V	C	L	F
Rhodm50364 6711 bp	-	-	-	-	-	-	-	-	-	-	-	-	A	A	E	V	V	V	S	G	L	V	L	V	T	C	F	P	L	E	T	F	P	Q	S	-	-	-	-	-	-	V	E	K	F	V	S	A	A
Emilih183686 6711 bp	A	W	F	L	D	P	R	S	L	A	A	R	A	F	S	L	A	I	T	A	A	I	L	A	Q	A	L	L	M	-	-	-	-	-	-	T	G	S	W	G	A	V	D	C	V	L	T	A	F
Bodo8773 6711 bp	I	Y	I	V	D	P	A	E	Q	L	A	K	P	W	Y	L	A	L	N	V	V	A	T	F	S	S	L	I	V	L	T	Y	P	E	Y	L	N	K	F	N	V	M	E	I	M	S	V	V	F
Chaetneo3702 6711 bp	N	Y	L	V	R	P	D	S	S	L	E	N	S	W	R	I	F	L	L	L	T	I	I	F	T	A	L	I	L	S	S	V	I	Y	F	N	Q	V	F	I	T	I	D	T	L	L	Q	M	Y
Bodo5404 6711 bp	-	-	A	L	D	P	-	-	-	-	-	A	R	W	N	L	I	L	N	L	S	V	V	V	T	T	I	I	L	E	S	I	P	E	Y	D	N	V	W	F	L	F	E	L	I	I	T	I	Y
Emilih5070 6711 bp	-	-	-	L	N	P	-	-	-	-	-	T	N	W	K	V	E	T	Y	I	Q	L	M	F	A	A	V	S	F	A	S	I	I	T	F	E	E	P	L	F	A	W	N	C	V	L	A	A	M
1x2Aph2798 6711 bp	-	-	V	F	Q	P	S	S	R	A	A	E	M	F	H	N	F	M	A	L	S	A	L	V	S	S	L	F	L	R	T	L	C	D	L	-	-	-	-	-	-	L	E	H	I	I	D	V	L
2x2Lot8 6711 bp	-	-	-	-	-	-	-	-	-	-	-	-	-	-	-	T	A	M	N	L	L	I	V	L	S	A	L	A	V	E	T	L	P	A	Y	A	P	V	F	G	V	L	E	L	G	I	S	I	A
Pm255449 6711 bp	-	-	V	L	A	P	R	S	E	T	A	T	V	W	T	T	W	V	A	T	V	I	L	L	-	T	C	L	I	P	V	L	Q	T	L	N	E	A	Y	F	W	I	S	T	V	T	D	A	L
Goniopac0043 6711 bp	-	-	-	-	-	P	-	-	-	-	-	M	L	L	E	-	-	-	-	-	-	L	V	V	-	A	Q	P	V	P	L	V	Q	L	F	-	-	-	-	-	-	V	N	R	T	V	T	M	F
Lot0433 6711 bp	-	-	I	V	R	-	-	-	-	-	S	T	S	W	V	I	L	I	D	I	F	L	L	L	N	C	V	M	F	V	L	L	V	D	F	-	-	-	L	F	V	L	D	L	V	I	G	I	L
Danio4xD4 6711 bp	-	-	-	-	-	-	-	-	-	-	R	V	V	Y	Q	-	-	-	-	-	-	I	L	F	T	A	I	T	L	M	S	S	V	-	-	-	-	-	-	-	-	V	N	V	L	L	T	Q	V
Thecat9688 6711 bp	-	-	L	V	A	P	S	S	S	F	S	Y	D	W	D	L	I	G	S	V	L	I	L	H	S	A	Q	D	V	P	I	E	P	T	L	D	T	T	A	L	V	I	E	V	V	M	D	S	M
[truncated: 148 more columns]

## Sheet: Info
Title	fasta file
Format
DataType	Protein
302
Number Sites	196
Identical	.
Missing	?
Indel	-
