# Supplementary material for: Diversity of voltage-gated potassium channels and cyclic nucleotide-binding domain-containing channels in eukaryotes
Source: Sci Rep. 2020 Oct 20;10:17758. doi: 10.1038/s41598-020-74971-4 (PMC7576140; doi:10.1038/s41598-020-74971-4)
Supplement: Supplementary file 4 — Supplementary Dataset S4. [file 41598_2020_74971_MOESM4_ESM.xls]

## Sheet: Sequence Data
Dataset S4. A multiple sequence alignment of CNBD-channels with HsKvREF as an outgroup.
HsKvREF	R	L	V	L	N	P	E	R	P	L	R	Q	L	W	L	L	F	E	S	V	L	V	I	L	V	S	I	V	V	P	P	R	L	P	F	N	D	P	F	F	V	V	E	T	L	C	I	C	W
1x2Aph4712 5021 bp 616 bp	R	W	M	L	N	P	E	S	S	F	K	I	K	W	D	V	V	L	A	L	C	V	F	Y	T	S	C	V	V	P	V	R	I	S	F	G	I	D	F	Y	V	F	E	C	G	L	D	F	C
1x2Aph4713 5021 bp 616 bp	-	L	M	F	D	P	D	S	D	T	K	I	K	W	D	L	G	L	A	L	C	V	L	Y	T	T	C	V	V	P	V	R	I	S	F	S	L	E	I	F	A	L	E	I	L	I	D	V	L
2x2Aph4712 5021 bp 616 bp	-	-	-	-	-	-	-	-	-	-	-	-	-	W	Q	M	T	V	A	T	A	I	V	Y	S	S	F	M	V	P	Y	R	I	A	F	E	A	E	G	R	Y	L	D	T	F	V	D	V	L
2x2Aph4713 5021 bp 616 bp	-	-	-	-	-	-	-	-	-	-	-	-	-	W	Q	V	A	V	G	T	A	I	I	Y	S	T	F	M	V	P	F	R	I	G	F	D	S	D	V	F	S	L	D	M	I	F	D	I	V
At415146 5021 bp 616 bp	K	L	V	I	H	P	Q	S	R	G	K	I	N	W	D	L	V	L	M	L	V	I	L	Y	S	A	I	S	V	P	Y	R	I	A	F	N	Q	E	W	E	V	F	D	I	C	T	D	V	F
Chr16938 5021 bp 616 bp	K	W	L	F	D	P	N	S	S	F	R	F	S	W	D	I	M	M	L	F	L	I	L	Y	N	V	F	A	V	P	V	R	I	C	F	D	V	D	F	W	W	L	E	L	T	F	D	T	I
Lingula4xD1 5021 bp 616 bp	T	-	-	-	-	-	-	-	-	-	R	K	S	W	N	W	V	V	T	L	S	I	I	V	T	F	V	-	-	P	Y	E	A	A	F	C	N	E	L	A	V	I	-	Y	I	C	D	I	I
Acanth4xD1 5021 bp 616 bp	K	W	F	L	S	P	H	T	T	R	M	Q	V	W	D	T	L	V	I	V	S	A	V	F	S	L	F	M	F	S	F	E	S	K	L	-	-	-	L	W	V	L	A	Y	V	G	D	A	I
Actinia4xD1 5021 bp 616 bp	-	-	-	-	-	-	-	-	-	-	-	-	-	-	-	-	-	-	-	-	-	-	-	-	-	-	-	-	-	-	-	-	-	-	-	-	-	-	-	-	-	-	-	-	-	-	-	-	-
Lingula4xD3 5021 bp 616 bp	-	-	-	-	-	-	-	-	-	-	-	-	-	W	E	C	L	H	V	L	V	S	V	A	T	A	I	V	L	P	I	Q	G	A	F	F	Y	K	G	W	V	I	T	Y	T	L	D	V	L
Acanth4xD3 5021 bp 616 bp	-	-	-	-	-	-	-	-	-	-	-	-	-	W	E	V	V	R	V	A	V	A	I	L	M	A	F	T	V	T	L	Q	A	S	F	S	H	M	L	W	V	I	N	Y	S	L	D	L	I
Actinia4xD3 5021 bp 616 bp	-	-	-	-	-	-	-	-	-	-	-	-	-	W	Q	A	T	T	I	F	I	A	G	I	Y	M	V	T	L	G	L	Q	A	A	V	L	H	V	L	W	I	L	N	Y	I	F	D	V	M
Salp4xD3 5021 bp 616 bp	-	-	-	-	-	-	-	-	-	-	-	-	-	W	D	F	A	V	Q	A	V	S	L	V	Q	I	A	L	L	F	F	Q	A	A	F	A	P	Q	L	H	I	A	F	Y	L	T	E	A	I
Lingula4xD4 5021 bp 616 bp	-	-	-	-	-	-	-	-	-	-	S	T	V	F	S	W	L	T	L	F	C	T	V	L	S	W	W	T	I	L	F	E	A	C	Y	Q	D	H	L	F	A	V	N	I	L	I	D	A	F
Acanth4xD4 5021 bp 616 bp	-	-	-	-	-	-	-	-	-	-	V	R	Y	L	N	R	L	T	C	F	L	A	Y	I	M	S	F	T	I	L	F	Q	A	A	F	Q	E	Q	I	L	V	F	S	Y	T	C	E	A	V
Actinia4xD4 5021 bp 616 bp	-	-	-	-	-	-	-	-	-	-	-	R	I	I	T	F	V	N	C	L	L	I	F	A	T	S	I	T	I	T	Y	M	A	A	F	Q	D	H	L	L	T	F	D	Y	V	C	E	A	S
Lingula4xD2 5021 bp 616 bp	-	-	-	-	-	-	-	-	-	-	-	-	-	W	K	S	V	V	V	I	V	T	I	I	I	S	F	L	Y	P	S	L	A	I	F	T	T	N	E	L	V	L	T	Y	L	L	D	M	V
Acanth4xD2 5021 bp 616 bp	-	-	-	-	-	-	-	-	-	-	-	-	-	W	E	R	G	V	L	V	I	T	L	L	I	S	V	L	Y	P	Y	C	A	S	F	I	A	N	L	L	T	L	M	Y	I	M	D	F	V
Actinia4xD2 5021 bp 616 bp	-	-	-	-	-	-	-	-	-	-	-	-	-	W	E	R	V	H	L	V	A	V	L	L	V	C	F	F	Y	P	Y	V	S	S	F	S	V	S	V	F	A	L	T	Y	L	L	D	V	V
Danio4xD3 5021 bp 616 bp	-	-	-	-	-	-	-	-	-	-	-	-	-	W	E	V	F	R	S	I	T	A	V	A	V	S	I	A	T	S	L	L	F	A	F	L	H	F	L	W	I	I	C	Y	I	L	G	L	F
AmaK 5021 bp 616 bp	M	Q	I	F	D	P	E	S	K	E	V	F	L	W	E	C	L	L	V	L	V	I	L	Y	N	F	V	V	I	P	F	R	I	A	F	D	T	T	W	L	G	I	D	L	A	A	D	L	I
LpcK 5021 bp 616 bp	M	K	I	I	H	P	E	S	K	V	V	I	I	W	E	S	L	I	V	L	V	T	L	Y	N	Y	L	A	I	P	F	R	I	A	F	Q	T	S	W	L	I	L	D	I	L	S	D	S	I
TerK 5021 bp 616 bp	I	P	I	F	A	P	D	S	K	F	I	R	L	W	E	I	L	I	V	F	I	T	V	Y	N	A	F	L	I	P	F	R	I	S	F	E	K	R	W	I	L	L	D	L	I	G	D	V	I
SthK 5021 bp 616 bp	S	A	F	S	H	P	-	-	T	Y	T	L	V	W	K	V	G	I	L	A	V	T	L	Y	Y	A	I	R	I	P	L	T	L	V	F	P	-	S	L	L	P	L	D	I	L	A	S	L	A
LbiK 5021 bp 616 bp	K	N	M	I	H	P	N	S	P	Y	K	R	I	W	D	L	F	V	F	L	C	I	T	Y	F	A	I	E	V	P	I	R	L	V	F	P	H	K	V	T	H	F	E	R	F	I	Q	I	I
Thecat6466 5021 bp 616 bp	Y	A	L	L	S	P	K	S	K	T	R	A	Y	W	S	V	L	L	L	L	V	I	S	Y	N	S	V	F	V	P	M	R	T	T	F	P	G	M	W	W	T	I	D	Y	L	G	D	V	V
Hond9401 5021 bp 616 bp	L	P	V	L	H	P	E	S	S	F	R	A	K	W	N	L	F	V	L	C	M	L	L	W	Y	S	F	T	I	P	F	S	I	S	F	S	I	S	W	R	I	I	E	I	L	F	D	V	A
Cel3180 5021 bp 616 bp	N	Y	T	Q	D	P	S	T	D	N	F	Y	Y	W	T	C	V	V	T	V	A	Y	I	Y	N	L	L	F	V	I	A	R	Q	V	F	N	D	L	W	V	F	F	D	L	L	M	D	C	V
Dros8960 5021 bp 616 bp	R	L	S	V	D	P	T	L	Q	S	H	Y	R	W	L	A	I	V	S	L	A	V	L	Y	N	I	I	F	V	V	G	R	A	V	F	W	E	-	W	Y	T	L	D	Y	L	C	D	F	I
Hs6036 5021 bp 616 bp	V	V	V	I	D	P	S	G	N	T	Y	Y	N	W	L	F	C	I	T	L	P	V	M	Y	N	W	T	M	V	I	A	R	A	C	F	D	E	-	W	L	I	L	D	Y	V	S	D	I	V
Orbicf8378 5021 bp 616 bp	-	-	F	F	D	P	G	G	D	R	L	Y	Y	W	L	L	I	V	S	V	A	V	V	Y	N	S	W	V	L	I	L	R	T	S	F	P	E	-	W	M	V	I	D	Y	L	C	D	I	I
Lottia5598 5021 bp 616 bp	D	Y	V	I	D	P	A	D	P	S	W	F	Y	W	S	L	V	A	S	L	A	T	F	Y	N	L	V	V	V	F	L	R	A	V	F	T	D	-	W	F	C	F	D	Y	L	S	D	F	I
Mneml3742 5021 bp 616 bp	-	L	C	L	R	P	-	-	-	-	-	-	-	-	-	-	-	-	-	-	-	-	-	-	-	-	-	-	-	F	F	R	V	A	F	N	E	-	W	M	V	I	D	I	L	A	D	V	L
Thecat5195 5021 bp 616 bp	K	W	V	I	H	P	N	H	P	W	R	Q	A	F	D	A	V	M	A	V	V	L	V	Y	M	V	L	I	I	P	F	R	V	C	F	S	V	E	F	F	I	M	E	T	T	M	D	F	F
Thecat4561 5021 bp 616 bp	K	T	V	F	H	P	N	A	R	G	H	Q	I	F	D	L	I	I	A	I	V	L	M	Y	M	V	M	V	I	P	F	R	V	C	F	S	V	E	F	F	V	I	E	S	T	F	D	V	L
Thecat1176 5021 bp 616 bp	K	W	V	L	H	P	N	Q	T	A	R	R	A	F	D	F	V	I	I	C	S	L	V	Y	S	A	L	M	I	P	F	R	V	S	F	D	S	Q	V	L	W	F	E	Y	A	M	D	A	M
At414520 5021 bp 616 bp	R	F	M	L	R	P	A	E	P	R	R	M	A	W	D	M	I	V	L	F	F	L	L	Y	I	S	V	V	T	P	F	R	I	G	F	T	V	D	T	A	T	F	E	R	I	I	D	I	F
Hond9142 5021 bp 616 bp	K	L	V	L	H	-	E	A	V	F	R	V	V	W	D	V	A	T	L	I	L	V	I	Y	I	A	L	I	T	P	V	R	I	G	F	E	L	D	M	F	I	W	E	Q	F	I	D	V	F
Chr173105 5021 bp 616 bp	R	W	L	L	H	P	S	Q	P	F	K	T	G	W	D	L	S	L	A	I	L	V	I	Y	S	I	I	M	V	P	L	R	I	G	F	D	E	D	I	F	W	L	D	V	S	I	D	F	L
Hond1530 5021 bp 616 bp	A	F	I	I	H	P	E	S	A	F	S	L	Y	W	S	L	L	M	S	F	L	I	F	Y	A	T	L	M	V	P	V	R	I	S	F	D	I	G	A	L	W	I	D	L	F	V	D	V	L
Vitr5198 5021 bp 616 bp	G	C	A	L	N	P	F	D	P	A	R	I	N	F	D	L	L	M	L	L	S	I	L	Y	V	A	I	V	A	P	L	K	I	C	F	D	V	P	W	F	T	I	D	R	F	V	D	V	L
Aph8692 5021 bp 616 bp	K	W	V	I	M	P	N	S	S	F	R	K	L	W	D	V	V	L	I	T	C	L	S	Y	V	A	V	F	L	P	M	Q	L	S	F	F	S	S	V	Y	I	V	D	R	F	T	D	A	I
Aph0678 5021 bp 616 bp	-	-	-	I	H	P	H	S	P	A	M	K	N	W	D	L	F	S	I	A	L	L	V	F	T	A	V	V	T	P	F	E	T	A	F	T	-	-	L	F	V	L	N	R	F	V	D	A	C
Aph3620 5021 bp 616 bp	-	-	-	-	-	-	T	S	K	F	R	W	C	W	D	I	Y	T	M	I	L	L	C	Y	T	A	V	A	V	P	F	E	I	A	F	V	Q	Q	L	F	L	F	D	R	C	V	D	L	S
Aph3634 5021 bp 616 bp	Q	A	Y	L	H	P	N	S	Q	F	R	A	G	W	D	L	F	M	I	V	L	L	V	Y	T	A	L	L	T	P	Y	E	I	A	F	V	D	T	L	F	I	V	D	R	T	V	D	L	S
Aph7182 5021 bp 616 bp	-	-	-	F	H	P	N	S	T	F	R	A	S	W	D	V	A	L	I	V	L	L	F	Y	T	A	I	A	V	P	A	Q	I	A	F	V	V	E	M	F	A	W	D	C	L	V	D	V	L
At16160 5021 bp 616 bp	-	-	-	I	D	P	R	S	N	F	S	K	N	W	D	N	V	M	V	L	C	L	L	F	T	A	F	V	T	P	Y	E	I	A	F	L	G	T	L	F	W	I	N	R	M	V	D	F	L
At51263 5021 bp 616 bp	-	-	-	I	D	P	R	G	S	F	T	K	R	W	D	I	V	M	I	V	C	L	V	W	T	A	L	V	T	P	Y	E	I	A	F	L	-	P	L	W	W	L	N	R	L	V	D	F	S
Chr14044 5021 bp 616 bp	-	G	V	I	D	P	N	S	K	W	M	H	R	W	D	L	T	T	M	L	A	L	V	F	T	A	I	V	T	P	Y	E	V	A	F	I	P	Q	L	F	V	I	N	R	T	V	D	V	I
Chr3027 5021 bp 616 bp	G	Y	V	I	D	P	T	V	R	W	M	Q	W	W	D	I	V	M	M	I	A	L	L	F	T	A	L	V	T	P	L	E	V	A	F	L	-	E	L	F	I	I	N	R	V	V	D	A	A
At52477 5021 bp 616 bp	-	-	I	I	D	P	D	S	Y	V	L	N	V	W	D	I	L	V	A	S	L	L	I	T	T	A	L	V	A	P	F	E	T	A	F	L	P	L	L	M	M	F	D	C	V	V	D	T	V
At5300 5021 bp 616 bp	S	N	M	I	D	P	S	S	S	W	L	H	K	W	D	M	L	H	T	F	Q	M	A	A	M	S	L	L	W	P	Y	E	T	A	F	L	E	P	V	F	V	F	N	R	L	C	D	L	F
Pm30427 5021 bp 616 bp	-	-	I	I	N	P	E	S	R	F	L	L	R	W	D	I	F	I	A	V	L	L	V	I	V	A	I	L	A	P	F	E	T	A	F	L	E	V	L	F	V	I	N	H	F	I	D	V	A
Pm35067 5021 bp 616 bp	-	-	L	I	Y	Q	D	S	I	F	L	Q	W	W	D	C	G	A	V	C	L	L	V	V	I	T	L	T	A	P	F	E	T	A	F	F	D	R	W	F	V	F	K	T	C	V	D	I	L
Pm13328 5021 bp 616 bp	-	-	L	L	S	P	D	S	W	F	L	C	V	W	D	L	Y	L	A	A	L	L	V	L	V	A	V	L	A	P	Y	E	T	A	F	L	V	P	L	F	V	F	N	R	F	V	D	L	C
Pm35426 5021 bp 616 bp	-	-	-	-	-	E	T	S	R	A	L	F	I	W	D	M	S	L	A	V	L	L	C	S	V	A	L	I	A	P	Y	E	T	A	F	L	Q	S	L	F	V	F	N	R	I	A	D	L	F
Pm8705 5021 bp 616 bp	-	-	I	I	D	P	T	S	T	F	L	M	V	W	D	I	I	L	G	V	V	L	C	F	V	A	V	G	A	P	Y	E	T	V	F	V	T	P	C	F	L	I	N	R	L	I	D	A	V
Ostr0041 5021 bp 616 bp	K	F	A	I	S	P	Q	H	A	I	L	Q	R	W	E	G	C	M	M	L	L	L	C	Y	T	A	I	V	T	P	V	E	V	G	F	Y	E	P	I	F	Y	V	N	Q	V	V	T	A	S
Aph2583 5021 bp 616 bp	W	Y	L	I	S	P	A	S	K	F	R	V	R	W	D	I	L	S	V	V	L	I	I	Y	N	G	F	Y	I	P	F	S	I	A	F	G	R	N	L	E	L	L	D	R	F	-	-	V	L
Aph2584 5021 bp 616 bp	W	Y	L	I	S	P	A	S	K	F	R	V	R	W	D	I	L	S	V	V	L	I	I	Y	N	G	F	Y	I	P	F	S	I	A	F	G	R	N	L	E	L	L	D	R	F	-	-	V	L
Aph4340 5021 bp 616 bp	H	Y	I	M	H	P	H	G	R	M	R	L	R	W	D	V	T	C	I	V	L	I	F	Y	N	A	F	V	I	P	Y	Q	V	S	F	E	K	T	W	-	-	-	S	V	M	I	D	T	F
Part1680 5021 bp 616 bp	L	E	V	F	K	P	E	D	K	F	R	I	F	W	D	L	F	T	M	L	I	I	F	F	A	I	L	I	L	P	L	D	I	S	F	T	I	E	F	D	N	F	N	Y	A	S	I	A	I
Part3991 5021 bp 616 bp	I	K	V	F	T	Q	E	D	R	I	R	I	V	W	D	L	F	T	M	L	V	I	F	L	A	I	L	I	L	P	V	D	I	S	F	N	I	Q	L	D	D	F	N	L	F	S	L	A	V
Part4007 5021 bp 616 bp	N	Y	W	F	T	P	D	S	T	I	K	I	L	W	D	F	F	C	M	I	L	I	L	Y	E	I	I	T	I	P	I	R	I	S	F	D	I	E	-	S	E	F	G	Y	V	I	T	A	A
Part6349 5021 bp 616 bp	S	I	V	F	S	P	D	G	T	L	K	I	L	W	D	F	L	C	M	F	L	I	F	Y	E	I	L	S	I	P	F	R	I	S	F	D	F	E	-	N	E	L	S	T	F	I	T	A	I
Part8423 5021 bp 616 bp	N	W	V	F	H	A	D	G	Y	G	K	L	M	W	D	T	F	C	M	L	L	I	F	Y	E	I	L	S	I	P	F	K	L	S	F	D	V	E	-	A	T	L	D	Q	I	I	D	I	M
Part5168 5021 bp 616 bp	-	-	-	-	-	P	E	E	P	K	K	I	I	W	D	L	I	G	M	S	F	I	F	I	Q	M	I	T	I	P	L	I	L	T	F	S	F	E	F	A	I	F	N	D	I	M	D	Y	Y
Part7798 5021 bp 616 bp	-	-	-	-	-	P	E	E	P	K	K	I	I	W	D	L	I	G	M	G	F	I	F	I	Q	M	I	L	I	P	L	I	L	T	F	G	L	D	F	S	I	F	S	N	I	M	D	Y	Y
Part5598 5021 bp 616 bp	Q	I	F	I	N	P	T	S	T	F	R	I	I	W	E	S	I	S	M	L	F	I	F	V	Q	M	I	Y	I	P	M	A	L	S	F	S	I	E	M	E	I	V	N	Y	I	M	D	I	F
Part8783 5021 bp 616 bp	K	N	F	L	N	P	N	S	S	F	R	I	F	W	E	L	I	S	M	I	F	I	F	I	Q	M	I	Q	I	P	L	V	L	T	Y	S	V	E	F	L	A	F	N	Q	F	M	D	V	F
Str0120 5021 bp 616 bp	K	Y	I	F	S	P	E	S	S	W	K	I	L	W	D	A	C	G	F	F	I	I	L	Y	Q	A	I	F	L	P	F	Y	I	A	F	N	I	E	L	F	S	I	D	I	G	I	M	I	Y
Str1416 5021 bp 616 bp	K	F	I	I	S	P	E	N	T	T	K	I	L	W	D	I	C	G	F	F	I	I	L	Y	Q	A	I	F	I	P	F	Y	I	A	F	S	I	N	I	F	T	V	D	F	G	I	M	I	Y
Str2486 5021 bp 616 bp	K	W	I	F	H	P	E	S	S	W	K	L	A	W	D	I	A	A	F	L	I	I	F	Y	Q	A	L	T	I	P	F	F	L	A	F	I	V	T	W	K	K	I	D	I	F	V	T	V	F
Str1302 5021 bp 616 bp	R	F	L	F	H	P	E	S	G	A	R	M	I	W	D	I	L	I	L	A	F	I	I	Y	Q	S	L	S	V	P	Y	F	I	C	F	N	D	I	T	N	G	F	E	F	L	M	N	I	C
Str7755 5021 bp 616 bp	R	F	L	F	H	P	E	S	G	A	R	M	I	W	D	I	L	I	L	A	F	I	I	Y	Q	S	L	S	V	P	Y	F	I	C	F	N	D	I	T	N	G	F	E	F	L	M	N	I	C
Str2484 5021 bp 616 bp	K	Y	V	F	H	P	E	S	A	L	I	V	S	W	D	I	T	A	M	I	F	I	I	Y	Q	S	I	E	V	P	F	R	I	C	F	D	I	P	W	N	V	L	E	F	I	I	T	I	S
Str6016 5021 bp 616 bp	K	Y	V	F	H	P	E	S	A	L	I	V	S	W	D	I	T	A	M	V	F	I	I	Y	Q	S	I	E	V	P	F	R	I	C	F	D	I	P	W	N	V	L	E	F	I	I	T	I	S
Str6256 5021 bp 616 bp	K	Y	L	I	H	P	E	A	Y	F	K	L	V	W	D	I	T	C	M	I	F	I	I	Y	L	A	I	T	V	P	Y	K	I	C	F	N	I	V	W	A	Y	L	D	I	M	I	T	L	F
Str5197 5021 bp 616 bp	K	Y	I	M	R	P	E	S	W	L	R	F	S	W	E	I	F	V	A	I	V	L	L	F	L	G	F	L	I	P	Y	L	S	A	F	D	N	N	N	E	G	V	D	M	L	S	L	S	V
Str7834 5021 bp 616 bp	K	Y	I	M	R	P	E	S	W	L	R	F	S	W	E	I	F	V	A	I	V	L	L	F	L	G	F	L	I	P	Y	L	S	A	F	D	N	N	N	Q	G	V	D	I	L	S	L	S	V
Str6239 5021 bp 616 bp	K	F	I	M	H	P	E	S	L	L	R	F	S	W	E	I	F	I	A	T	F	L	L	F	L	G	F	L	I	P	Y	L	S	A	F	D	N	N	N	N	V	I	N	I	Q	S	F	V	I
Str6710 5021 bp 616 bp	K	W	L	L	K	P	E	E	Y	S	R	F	S	W	E	M	F	V	M	I	V	L	I	L	L	G	F	L	L	P	Y	I	S	A	F	E	P	S	S	R	S	I	D	I	F	T	I	C	I
Hond4246 5021 bp 616 bp	S	W	L	D	H	P	H	Y	R	F	Q	R	I	W	E	L	W	I	V	V	C	V	L	W	N	A	V	L	L	P	Y	H	L	A	F	A	P	N	V	S	T	I	D	G	V	I	D	I	C
Thecat8941 5021 bp 616 bp	G	T	A	L	H	P	D	-	-	-	I	R	A	W	L	Y	C	V	F	L	A	I	V	Y	N	A	L	S	V	P	F	L	I	A	M	T	D	R	W	I	V	A	N	V	L	A	D	L	V
Danio4xD1 5021 bp 616 bp	A	S	I	R	S	P	K	Q	R	N	V	R	L	W	S	A	F	F	S	L	T	C	L	A	A	V	L	E	C	L	F	E	L	F	F	N	S	D	L	S	F	M	R	Y	I	L	D	V	I
Salp1538	K	F	V	I	H	P	Y	S	T	F	R	W	Y	W	D	V	L	M	V	L	L	L	S	F	T	V	T	S	I	P	V	A	I	S	F	F	S	D	W	F	V	V	S	C	I	V	D	S	I
Dros7256 5021 bp 616 bp	H	W	V	I	H	P	C	S	S	F	R	F	Y	W	D	L	C	M	L	L	L	L	V	A	N	L	I	I	L	P	V	A	I	S	F	F	N	D	W	I	A	F	N	C	L	S	D	T	I
Lottia4816 5021 bp 616 bp	N	W	V	I	H	P	C	S	N	F	R	F	Y	W	D	L	V	M	L	V	L	L	I	G	N	L	I	I	L	P	V	A	I	S	F	F	N	D	W	I	V	F	N	C	I	S	D	T	V
Hs1185 5021 bp 616 bp	A	W	I	I	H	P	Y	S	D	F	R	F	Y	W	D	F	T	M	L	L	F	M	V	G	N	L	I	I	I	P	V	G	I	T	F	F	K	D	W	I	V	F	N	V	V	S	D	T	F
HsHCNREF 5021 bp 616 bp	F	W	I	I	H	P	Y	S	D	F	R	F	Y	W	D	L	I	M	L	I	M	M	V	G	N	L	V	I	I	P	V	G	I	T	F	F	T	E	W	I	I	F	N	V	A	S	D	T	V
Orbicf0666 5021 bp 616 bp	-	W	I	I	H	P	T	S	A	F	R	L	Y	W	D	L	M	I	L	S	L	L	I	V	N	M	F	V	L	P	V	A	I	A	F	F	N	D	W	I	A	F	N	S	I	S	D	G	A
Chr6780 5021 bp 616 bp	Q	L	V	L	D	P	Q	S	R	S	R	F	A	W	D	I	F	L	M	M	L	T	I	F	I	S	F	E	L	P	Y	R	L	A	F	V	E	H	F	K	V	Y	D	Y	F	V	D	C	V
Hond7007 5021 bp 616 bp	R	W	I	V	H	P	F	S	T	F	H	V	S	W	D	L	I	I	S	A	V	L	V	I	T	L	V	T	L	P	L	S	L	A	F	E	-	-	-	-	-	-	N	F	L	V	D	I	F
Chr171091 5021 bp 616 bp	P	P	I	I	D	P	L	S	R	G	R	M	L	W	E	V	T	I	S	F	F	I	V	W	G	A	I	E	I	P	F	S	V	T	F	L	E	P	L	T	T	L	D	A	I	I	D	S	I
Vitr9089 5021 bp 616 bp	-	-	A	I	H	P	A	S	T	F	R	V	T	W	D	C	V	I	I	V	L	T	L	V	S	V	F	Y	T	P	F	S	I	S	F	L	Q	G	L	S	I	A	K	I	L	I	D	V	C
At154789 5021 bp 616 bp	A	R	I	I	H	P	E	S	A	F	R	I	Y	W	D	I	F	A	V	L	L	V	L	Q	T	S	V	V	L	P	F	R	L	A	F	V	H	Q	W	F	I	W	G	I	F	E	D	I	F
Hond7128 5021 bp 616 bp	D	-	-	-	-	P	T	S	P	G	I	Y	V	W	D	W	V	I	I	V	L	T	F	Y	S	I	I	L	I	P	L	Q	I	A	F	A	N	E	H	L	V	L	S	L	V	I	D	I	V
Cel3402 5021 bp 616 bp	Y	R	Q	E	T	P	T	S	P	H	K	T	I	W	D	W	S	I	L	A	L	T	F	Y	T	A	F	M	V	P	F	N	I	A	F	K	N	S	-	-	L	M	D	S	I	V	D	V	I
Dros4470 5021 bp 616 bp	Y	R	Q	E	A	P	T	P	P	H	K	A	I	W	D	W	V	I	L	C	L	T	F	Y	T	A	I	M	V	P	Y	N	V	A	F	K	N	K	L	L	V	V	D	S	I	V	D	V	I
Lottia3678 5021 bp 616 bp	Y	R	L	E	A	P	T	P	P	H	K	T	I	W	D	W	I	I	L	I	L	T	F	Y	T	A	I	M	V	P	F	N	A	A	F	K	I	K	L	L	V	I	D	S	M	V	D	V	V
HsEAGREF 5021 bp 616 bp	Y	K	Q	E	A	P	T	P	P	H	K	T	T	W	D	W	I	I	L	I	L	T	F	Y	T	A	I	L	V	P	Y	N	V	S	F	K	T	R	W	L	V	V	D	S	I	V	D	V	I
Orbicf8450 5021 bp 616 bp	Y	K	L	D	V	P	T	P	P	R	K	T	T	W	D	W	I	I	L	F	L	T	L	Y	T	T	I	S	V	P	F	L	V	C	F	A	V	S	-	-	I	I	D	L	F	V	D	W	L
Mneml0466 5021 bp 616 bp	R	Y	V	L	H	P	E	S	A	A	K	L	L	W	D	W	I	V	L	Y	S	V	I	W	A	I	F	N	I	P	F	E	L	S	F	R	I	P	L	F	K	Q	E	S	I	F	E	V	V
At102801 5021 bp 616 bp	H	S	L	I	N	P	R	S	K	F	M	R	T	W	D	M	L	M	G	L	A	L	V	F	V	G	I	V	T	P	Y	E	V	V	F	L	T	S	L	F	V	I	N	R	V	V	D	V	I
At165479 5021 bp 616 bp	F	P	I	I	H	P	S	S	H	F	R	I	A	W	M	L	I	G	F	G	F	I	I	Y	E	A	Y	A	I	P	F	Y	L	A	F	-	-	-	W	Y	Y	F	V	S	V	I	N	G	Y
Pm11858 5021 bp 616 bp	V	P	V	R	K	P	E	S	K	K	L	V	M	W	H	G	V	G	I	V	F	I	V	Y	L	V	F	S	I	P	Y	D	L	C	F	-	-	-	M	F	I	I	A	S	V	V	D	V	Y
Pm260406 5021 bp 616 bp	V	P	V	L	H	P	E	H	P	R	L	L	M	W	N	F	V	G	V	V	F	L	V	Y	I	V	F	M	L	P	Y	E	L	S	F	-	-	-	F	F	V	V	A	S	I	V	D	V	Y
Pm31544 5021 bp 616 bp	G	P	A	-	-	P	G	A	P	E	A	A	A	V	E	S	G	G	V	V	F	L	T	Y	I	V	F	M	L	P	Y	E	L	S	F	-	-	-	L	F	V	V	A	S	V	V	D	V	Y
At35296 5021 bp 616 bp	V	P	I	L	H	P	E	H	R	S	L	K	A	W	K	L	V	G	L	V	I	V	T	Y	L	A	F	L	I	P	L	F	V	C	F	D	G	S	W	F	C	A	L	S	A	I	D	V	F
Pm44058 5021 bp 616 bp	I	K	L	V	N	P	N	A	M	L	S	L	L	W	L	L	F	G	V	T	C	M	F	Y	E	A	V	V	I	P	V	Y	L	A	F	-	-	-	W	R	I	L	T	E	C	I	T	V	Y
2x2Phyt7851 5021 bp 616 bp	-	-	-	-	-	-	-	-	-	-	-	-	-	W	D	I	V	M	G	I	M	V	S	I	T	A	I	T	V	P	F	R	I	A	F	D	V	Q	F	Y	A	T	D	R	M	S	D	V	L
2x2Pm14899 5021 bp 616 bp	-	-	-	-	-	-	-	-	-	-	-	-	-	W	D	C	L	V	G	V	L	I	I	Y	S	A	L	T	I	P	F	R	V	G	M	D	V	D	E	T	G	I	D	L	L	V	D	L	F
2x2Pm58510 5021 bp 616 bp	-	-	-	-	-	-	-	-	-	-	-	-	-	W	D	L	F	V	G	A	L	V	L	Y	S	V	M	V	I	P	F	R	F	G	F	G	I	Q	S	E	A	I	D	C	T	V	D	F	L
Chr22465 5021 bp 616 bp	F	G	V	F	T	P	I	H	P	R	K	E	Q	W	D	L	L	V	L	G	M	I	L	Y	S	S	L	L	V	P	F	R	I	C	F	D	A	E	V	W	L	W	E	V	V	L	S	I	I
Part1576 5021 bp 616 bp	F	P	I	I	H	P	N	S	L	F	K	Q	I	W	N	G	I	F	L	V	M	M	I	Y	V	A	T	I	L	P	F	R	I	S	F	Y	L	D	W	Y	Y	A	D	I	G	T	D	I	L
Part2060 5021 bp 616 bp	F	P	I	I	H	P	N	S	I	F	R	Q	I	W	N	G	I	F	L	L	M	M	I	Y	K	L	L	I	E	L	I	L	V	S	F	Y	L	D	W	Y	I	A	D	I	V	T	D	V	L
Part2164 5021 bp 616 bp	K	H	L	F	L	P	D	S	K	F	K	K	Y	W	Q	Y	V	L	M	I	L	L	I	Y	T	A	F	I	T	P	I	R	L	A	F	I	E	E	W	F	T	L	E	L	T	V	D	M	L
Str1316 5021 bp 616 bp	W	H	I	I	H	P	E	N	K	N	L	A	A	W	N	A	F	I	G	V	S	I	I	Y	S	A	L	V	M	P	F	F	I	A	F	Y	N	S	I	T	I	M	D	Y	I	F	S	F	V
Str5999 5021 bp 616 bp	K	F	I	L	H	P	S	T	K	F	K	V	F	W	N	I	V	M	A	L	L	L	L	Y	T	A	V	V	M	P	Y	T	L	T	F	L	D	Y	W	G	I	I	D	L	I	L	D	L	L
Str1659 5021 bp 616 bp	Y	L	I	L	H	P	N	S	R	I	K	F	V	W	N	C	V	L	I	I	L	L	I	Y	T	A	T	I	T	P	F	R	I	C	F	I	D	S	W	W	W	A	D	T	L	I	D	I	L
Str3541 5021 bp 616 bp	Y	L	I	L	H	P	N	S	R	M	K	F	V	W	N	Y	V	L	I	I	L	L	I	Y	T	A	T	I	T	P	F	R	I	C	F	I	D	S	W	W	W	A	D	A	L	V	D	I	L
Str3516 5021 bp 616 bp	N	L	L	F	K	S	N	S	M	F	L	S	Y	W	N	F	F	L	T	I	F	I	L	Y	I	A	I	F	M	P	I	R	V	A	F	Y	E	N	W	T	I	L	D	T	I	L	D	V	F
Str3241 5021 bp 616 bp	F	G	I	V	H	P	N	S	S	F	K	Q	Y	W	N	I	L	I	G	F	L	L	L	Y	T	A	T	I	T	P	L	V	I	A	F	L	D	T	W	F	M	L	D	T	I	I	D	F	C
Str3433 5021 bp 616 bp	F	G	I	I	H	P	S	S	S	F	K	Q	Y	W	N	I	I	I	G	I	L	L	L	Y	T	A	T	I	T	P	L	V	I	A	F	L	D	T	W	F	A	L	D	T	V	I	D	F	C
Str0956 5021 bp 616 bp	S	F	L	F	Y	P	G	S	K	F	K	V	I	W	N	T	I	M	V	F	L	T	L	Y	T	A	I	I	V	P	Y	Q	L	S	F	I	L	-	W	L	Y	L	D	G	V	I	D	C	L
Str4679 5021 bp 616 bp	R	L	L	F	S	P	T	S	K	F	K	V	F	W	N	T	M	I	V	I	F	T	L	Y	T	A	T	V	L	P	Y	E	L	S	F	I	D	-	W	L	Y	I	D	G	F	I	D	C	L
Str4014 5021 bp 616 bp	-	Y	L	F	H	P	E	S	K	F	I	K	S	W	S	F	I	I	L	L	L	L	I	Y	T	A	S	V	V	P	Y	R	L	C	F	I	E	E	W	F	I	L	E	N	I	I	D	G	L
Str4420 5021 bp 616 bp	S	F	L	L	S	P	K	S	N	I	F	K	Y	W	S	V	L	M	F	L	I	L	L	Y	T	L	T	I	T	P	Y	L	V	C	F	I	D	S	L	D	Y	F	N	L	T	V	D	M	L
Str5032 5021 bp 616 bp	-	-	I	L	M	P	T	S	P	I	K	K	V	W	T	I	I	N	M	I	L	L	M	W	T	A	S	V	T	P	Y	E	I	C	F	I	D	D	W	F	G	I	D	L	V	I	D	I	L
Str2853 5021 bp 616 bp	F	G	I	I	L	P	D	S	H	F	M	S	Y	W	T	I	L	V	L	I	A	L	V	Y	T	A	T	F	M	P	Y	L	I	T	F	Y	E	D	W	L	L	V	E	V	I	F	D	G	V
Str6145 5021 bp 616 bp	K	Y	I	L	Y	P	D	D	M	F	K	I	I	W	D	M	I	V	M	I	L	M	A	Y	T	I	T	I	T	P	F	R	V	A	F	I	E	Q	W	F	I	I	D	L	I	V	D	F	A
Str2857 5021 bp 616 bp	-	K	F	L	I	P	E	S	K	V	K	I	L	W	E	F	F	M	S	M	A	Y	F	Y	A	S	I	F	I	P	L	D	L	T	F	E	E	L	W	A	K	F	I	F	A	T	D	A	L
Str5952 5021 bp 616 bp	-	K	F	L	F	P	G	S	K	A	K	I	F	W	E	I	F	M	S	A	A	Y	L	Y	V	S	I	F	I	P	L	G	L	T	F	D	E	L	W	M	K	L	I	L	V	T	D	V	I
Part3746 5021 bp 616 bp	K	Y	I	I	F	P	D	D	P	T	K	L	F	W	D	I	L	V	V	I	A	L	L	Y	I	C	I	M	V	P	Y	D	I	S	F	K	D	D	Q	F	G	L	G	L	A	I	D	L	L
Part8867 5021 bp 616 bp	S	Y	I	V	F	P	D	D	P	I	K	L	S	W	D	I	L	I	I	I	A	L	L	Y	V	C	L	L	V	P	Y	E	I	S	F	K	N	D	Q	L	G	F	N	I	T	I	D	I	L
Volvox5751 5021 bp 616 bp	L	G	V	I	L	P	D	S	R	F	R	K	I	W	V	N	V	Q	L	F	V	V	L	Y	I	I	W	V	T	P	V	R	V	G	F	N	K	P	W	F	W	L	E	G	L	I	D	L	F
At407021 5021 bp 616 bp	K	C	Y	L	H	P	E	S	P	F	R	L	G	W	D	F	C	S	M	L	L	I	L	G	L	S	V	L	I	P	L	E	V	C	F	F	W	D	M	V	I	F	Q	N	L	I	D	V	F
At980 5021 bp 616 bp	-	-	-	-	-	-	-	-	-	-	-	-	-	-	-	-	-	-	-	-	-	-	-	-	-	-	-	-	-	X	L	E	V	C	F	F	W	E	L	E	V	V	A	Y	L	V	D	V	F
Arabt0233 5021 bp 616 bp	R	F	V	V	S	P	D	H	K	-	Y	R	I	W	E	A	F	L	V	V	L	V	V	Y	T	A	W	V	S	P	F	E	F	G	F	L	R	K	L	S	I	T	D	N	I	V	N	A	F
Arabt4976 5021 bp 616 bp	C	F	I	V	S	P	F	D	P	R	Y	R	A	W	D	W	F	L	V	I	L	V	L	Y	T	A	W	A	S	P	F	E	F	G	F	L	-	Q	L	S	I	L	D	N	V	V	N	G	F
Arabt8922 5021 bp 616 bp	G	W	I	I	S	P	M	D	S	R	Y	R	C	W	E	F	Y	M	V	L	L	V	A	Y	S	A	W	V	Y	P	F	E	V	A	F	L	N	S	L	C	I	A	D	N	I	V	D	L	F
Arabt1280 5021 bp 616 bp	G	S	I	V	H	P	D	N	R	W	Y	K	A	W	T	M	F	I	L	I	W	A	L	Y	S	S	F	F	T	P	L	E	F	G	F	F	R	G	L	F	I	L	D	I	A	G	Q	I	A
Arabt5440 5021 bp 616 bp	-	-	-	-	-	-	-	-	R	W	Y	K	A	W	E	M	F	I	L	V	W	A	I	Y	S	S	L	F	T	P	M	E	F	G	F	F	R	G	L	F	V	L	D	I	V	G	Q	I	A
Arabt7380 5021 bp 616 bp	-	Y	I	I	H	P	K	N	R	W	Y	K	A	W	E	M	F	I	L	V	W	A	I	Y	S	S	L	F	T	P	M	E	F	G	F	F	R	G	L	F	V	L	D	I	V	G	Q	I	A
1x2Pm14899 5021 bp 616 bp	S	W	S	I	S	P	R	D	S	W	K	M	R	W	D	V	F	T	G	G	L	V	V	Y	T	V	I	V	M	P	F	Q	I	G	F	D	K	K	Q	L	V	F	D	Y	L	V	D	V	I
1x2Pm58510 5021 bp 616 bp	R	W	V	I	N	P	-	-	G	W	K	V	C	W	D	L	V	V	T	A	M	V	F	F	S	V	I	E	L	P	F	R	I	G	F	S	V	E	L	F	I	C	D	F	V	M	D	S	C
1x2Phyt7851 5021 bp 616 bp	R	W	F	I	Q	P	R	A	T	W	K	V	R	W	D	L	W	I	G	F	I	I	A	Y	S	V	V	L	I	P	Y	R	I	G	F	G	I	E	E	Q	V	L	N	Y	F	-	D	S	S
Ostr0029 5021 bp 616 bp	F	I	L	C	H	P	A	S	P	H	A	R	A	V	T	R	V	V	N	L	L	I	L	V	V	A	F	I	E	P	A	S	L	A	F	R	N	E	I	D	V	I	E	I	L	F	S	I	V
Lot86777 5021 bp 616 bp	-	-	C	I	I	P	H	D	K	W	Y	Y	T	W	W	S	I	V	A	L	L	S	M	L	S	G	V	L	T	P	L	S	M	A	F	T	E	-	L	R	A	V	E	W	P	L	D	V	I
Goniopac2926 5021 bp 616 bp	Y	L	T	M	H	P	D	S	G	F	V	T	L	W	G	L	C	S	A	L	L	L	M	Y	I	V	L	F	L	P	V	R	T	A	F	E	A	D	L	I	I	L	D	L	F	I	D	L	F
Goniopac360812 5021 bp 616 bp	S	E	V	I	H	P	M	S	R	F	W	F	I	W	N	M	V	Q	A	I	V	L	I	Y	I	A	F	T	V	P	P	R	L	A	E	L	I	T	P	Y	M	L	D	V	V	I	D	S	Y
Chr27069 5021 bp 616 bp	H	R	M	L	P	P	E	S	K	F	K	K	K	W	N	I	M	V	V	I	L	V	M	Y	N	S	L	F	I	P	Y	V	L	G	Y	S	R	Y	F	L	I	W	D	Y	L	V	D	M	F
Chr172295 5021 bp 616 bp	R	L	V	I	P	P	D	S	A	W	K	N	H	F	D	V	F	I	V	I	C	V	L	Y	T	S	V	T	M	P	I	K	V	V	F	S	V	D	L	D	A	V	D	M	V	L	D	I	F
Ostr3585 5021 bp 616 bp	L	F	V	M	H	P	T	T	K	L	R	Q	Y	W	D	F	L	Q	I	F	L	L	M	Y	I	A	F	S	V	P	Y	R	I	G	F	S	E	P	W	Y	I	A	D	F	F	I	D	M	Y
Volvox2111 5021 bp 616 bp	-	R	V	V	I	P	E	T	S	W	Q	V	W	W	F	Y	Y	A	V	A	I	A	I	V	S	C	W	V	E	P	F	Q	M	A	F	Q	H	P	M	T	A	L	E	Y	V	I	I	V	T
Monbr9885 5021 bp 616 bp	-	E	T	L	L	P	S	S	H	L	G	Q	L	F	V	L	A	V	S	I	F	V	I	Y	N	C	F	I	I	P	F	R	A	A	F	E	Q	S	F	I	I	I	D	-	A	I	D	I	L
Aphanin1818 5021 bp 616 bp	A	W	M	I	H	P	N	S	N	F	R	K	I	W	D	T	T	I	A	F	M	V	L	Y	V	C	Y	V	T	P	V	Y	L	A	F	-	-	D	F	L	K	W	D	L	L	L	N	V	C
Rhodomsp3660 5021 bp 616 bp	S	R	L	I	H	P	N	S	P	F	A	F	G	F	T	S	L	I	T	L	L	L	L	Y	T	A	L	V	V	P	V	T	V	G	F	F	W	N	T	L	E	V	D	A	F	V	D	A	V
Rhodomsp5962 5021 bp 616 bp	S	K	V	I	H	P	H	S	P	F	S	Q	I	V	V	T	I	S	A	L	L	L	L	Y	S	A	V	V	S	L	T	L	V	G	F	L	W	Y	T	L	E	F	D	M	F	V	D	I	F
Rhodomsp4926 5021 bp 616 bp	S	R	D	R	H	S	-	-	-	-	T	I	L	S	F	X	I	S	S	V	L	L	L	Y	T	A	I	V	V	P	V	H	I	S	F	F	W	D	L	L	E	F	D	I	A	V	D	T	F
Rhodomsp4271 5021 bp 616 bp	S	R	L	I	H	P	N	S	L	F	A	S	I	L	F	L	V	S	G	V	L	L	M	Y	S	A	V	Q	T	P	L	E	M	G	F	Y	W	N	T	L	Q	F	N	M	F	V	D	I	F
Rhodomsp6827 5021 bp 616 bp	S	W	M	I	H	P	N	S	A	F	A	A	C	L	F	M	F	S	G	V	L	L	L	Y	S	A	V	Q	T	P	V	D	I	G	F	Y	W	E	L	L	Q	F	N	M	F	V	D	T	F
Salp4xD1 5021 bp 616 bp	-	-	-	-	-	-	-	-	-	-	H	P	L	W	A	S	T	C	T	A	V	L	S	F	V	V	I	L	T	A	F	Q	V	T	F	D	Q	P	L	L	S	Y	T	H	A	L	A	L	F
Danio4xD2 5021 bp 616 bp	-	-	-	-	-	-	-	-	-	-	-	-	-	W	R	Y	F	F	S	W	C	L	T	V	S	V	F	L	E	A	W	V	F	F	F	T	H	S	Y	F	V	F	K	V	L	I	Y	I	V
Salp4xD2 5021 bp 616 bp	-	-	-	-	-	P	S	A	R	H	A	Y	V	R	D	V	I	I	-	-	-	-	I	A	V	S	V	L	L	L	Y	H	A	A	F	A	P	A	L	W	I	I	T	Y	L	L	L	L	R
Rhodm14260 5021 bp 616 bp	R	C	F	I	T	P	G	G	K	F	S	R	H	W	G	A	V	I	A	V	S	L	A	Y	V	S	S	V	F	M	Y	N	V	A	F	L	G	V	W	F	W	L	N	R	V	L	D	V	I
Rhodm103319 5021 bp 616 bp	W	Y	V	L	T	-	-	G	R	F	Y	K	A	W	R	A	V	M	I	V	V	I	L	V	I	S	T	V	E	V	Y	S	M	A	F	I	G	V	W	F	W	L	S	R	V	I	E	A	F
Rhodm9830 5021 bp 616 bp	A	W	I	I	D	P	-	G	R	F	Y	H	A	W	E	L	F	Q	F	C	L	L	L	V	F	G	L	F	V	S	C	F	I	G	V	E	G	P	I	F	W	I	D	C	F	I	E	G	S
Salp4xD4 5021 bp 616 bp	-	-	-	L	R	-	-	-	-	-	-	-	-	-	-	-	-	-	L	V	L	D	L	M	S	V	C	T	S	T	Y	T	A	V	F	D	R	E	L	A	I	A	L	G	A	I	E	P	V
Ostr7909 5021 bp 616 bp	R	S	L	F	D	P	S	S	R	F	Q	L	S	W	N	I	L	I	V	I	V	T	S	V	M	C	I	A	E	P	L	A	I	G	F	D	V	P	Y	A	V	L	D	F	I	A	G	L	V
Volvox9510 5021 bp 616 bp	A	Y	V	C	R	P	S	P	P	F	A	L	A	W	T	L	L	M	S	L	V	D	L	M	W	A	F	G	V	P	I	N	V	A	F	C	S	V	C	T	A	T	D	-	L	F	G	I	I
Tvag6965 5021 bp 616 bp	-	-	-	-	-	P	F	S	H	F	R	R	I	W	E	Y	A	L	L	I	I	S	V	I	P	A	F	E	I	P	F	F	S	I	F	I	Y	D	-	-	-	-	-	-	I	F	D	F	I
Bodo7614 5021 bp 616 bp	S	Q	H	I	H	A	S	A	R	F	M	W	V	W	N	C	V	M	L	A	V	I	G	I	A	F	G	L	A	T	V	T	H	T	F	H	E	D	T	T	T	I	D	I	I	I	T	I	I
Bodo9848 5021 bp 616 bp	T	S	V	V	H	P	S	A	R	F	M	F	V	W	H	C	I	V	M	G	L	S	T	C	M	S	M	T	A	P	F	E	L	A	-	-	-	-	-	-	-	-	-	-	-	A	S	L	F
Pm256265 5021 bp 616 bp	A	R	Q	V	H	A	D	S	P	V	H	L	A	I	A	A	L	M	I	I	A	I	V	Y	T	G	L	L	S	P	I	V	L	A	Y	F	H	S	-	-	-	I	P	M	Y	V	D	T	L
Danio4xD4 5021 bp 616 bp	R	V	V	Y	Q	-	-	-	-	Y	I	L	F	W	A	I	T	L	-	-	-	-	-	-	-	-	-	-	-	-	-	-	M	S	S	V	H	S	V	L	L	L	L	T	T	T	Q	V	F
HsKvREF	-	-	-	-	-	-	-	-	-	-	-	-	-	-	-	-	-	-	-	-	-	-	-	-	-	-	-	-	-	-	-	-	-	-	-	-	-	-	-	-	-	-	-	-	-	-	-	-	-
1x2Aph4712 5021 bp 616 bp	L	P	K	H	L	G	K	R	V	L	D	H	F	E	Y	Y	Y	R	E	D	A	I	L	K	N	L	P	T	G	M	R	N	D	V	V	H	H	V	L	Q	K	T	I	A	R	I	D	L	L
1x2Aph4713 5021 bp 616 bp	L	P	K	A	T	T	K	R	M	M	D	H	F	E	Y	F	Y	R	E	E	A	I	L	N	N	L	P	T	V	M	R	N	E	V	V	H	H	V	L	S	K	F	I	S	R	I	D	F	L
2x2Aph4712 5021 bp 616 bp	M	S	V	R	L	S	S	N	V	K	R	H	Y	D	F	L	L	S	E	E	Q	I	F	N	Q	L	R	P	S	L	R	F	D	V	A	R	L	V	A	S	N	T	I	M	T	I	N	I	I
2x2Aph4713 5021 bp 616 bp	M	S	V	R	L	S	N	M	V	K	C	H	Y	D	F	L	L	S	E	E	Q	I	F	N	Q	L	R	P	S	L	R	F	D	V	A	R	L	V	A	S	N	T	I	M	T	I	N	I	I
At415146 5021 bp 616 bp	L	P	K	K	L	R	A	S	I	R	T	H	V	W	F	M	Q	V	T	P	Q	V	Y	D	N	M	S	A	A	L	R	R	E	V	I	Q	Y	T	Y	R	D	T	L	Y	R	L	P	P	L
Chr16938 5021 bp 616 bp	V	P	K	E	M	Q	K	R	I	R	K	A	C	S	H	Y	Y	R	-	-	-	-	W	S	L	L	P	P	R	M	R	Y	E	V	L	R	F	E	Q	K	F	F	I	D	L	F	P	T	L
Lingula4xD1 5021 bp 616 bp	I	S	E	S	L	K	S	L	V	S	A	Y	Y	S	H	A	W	E	H	L	C	L	F	S	D	L	P	S	T	F	Q	A	E	V	A	Y	I	I	N	K	D	I	I	S	K	A	P	I	F
Acanth4xD1 5021 bp 616 bp	V	T	E	D	L	Q	R	Q	V	V	G	Y	Y	E	Y	L	W	F	D	D	S	L	I	N	A	M	P	L	T	F	H	A	E	V	S	L	S	G	N	K	Y	I	L	D	K	A	P	M	F
Actinia4xD1 5021 bp 616 bp	I	D	D	T	I	Q	D	K	V	M	A	Y	Y	E	Y	L	W	S	G	L	G	I	F	D	D	L	P	L	T	F	Q	A	E	L	S	L	S	I	N	R	K	V	L	D	K	A	P	L	F
Lingula4xD3 5021 bp 616 bp	V	S	A	G	L	Q	R	R	I	I	N	H	Y	E	Y	V	W	T	P	R	S	L	F	D	G	L	P	L	S	L	W	G	D	V	T	Y	S	L	Y	K	D	M	I	V	K	V	A	L	F
Acanth4xD3 5021 bp 616 bp	I	N	R	S	L	E	Q	R	V	V	N	Y	Y	N	Y	I	W	L	P	N	S	L	F	D	G	L	P	L	S	L	K	A	E	V	A	L	D	L	Y	Q	D	M	I	N	K	V	P	L	F
Actinia4xD3 5021 bp 616 bp	I	A	E	H	L	R	N	R	V	I	S	H	Y	E	Y	I	W	I	P	S	S	L	F	Q	G	I	P	L	A	L	Q	A	D	I	T	L	S	V	Y	K	D	M	I	E	K	V	P	L	F
Salp4xD3 5021 bp 616 bp	V	N	R	S	V	L	S	R	I	L	K	Y	Y	E	Y	L	W	K	V	N	S	L	F	G	N	L	P	M	N	L	K	S	Q	I	A	F	E	V	Y	R	D	A	I	E	S	V	P	L	F
Lingula4xD4 5021 bp 616 bp	V	P	P	H	L	K	D	Q	V	V	N	Y	Y	H	Y	Q	W	Q	L	R	S	L	M	V	D	C	P	Y	T	L	Q	T	E	L	A	L	Q	I	C	Q	P	M	F	K	Q	L	S	L	F
Acanth4xD4 5021 bp 616 bp	L	N	S	K	L	R	N	R	V	V	S	Y	F	D	Y	L	W	M	Q	H	T	L	F	K	D	A	P	F	C	L	Q	T	E	I	G	L	A	V	Y	E	K	S	L	K	K	V	P	L	F
Actinia4xD4 5021 bp 616 bp	I	P	P	T	L	Q	H	R	V	K	N	F	Y	Q	F	I	W	N	-	-	-	-	-	-	-	-	-	-	-	-	-	-	-	-	-	-	-	-	-	-	-	-	-	-	-	-	-	-	-
Lingula4xD2 5021 bp 616 bp	Q	T	P	V	L	Q	E	R	V	I	N	Y	M	S	I	L	W	G	F	K	P	L	I	H	D	L	P	A	V	L	Q	E	D	I	G	M	E	E	V	G	N	I	L	K	E	A	P	L	F
Acanth4xD2 5021 bp 616 bp	L	K	L	N	L	Q	H	R	V	V	K	Y	L	G	L	V	F	R	G	V	R	L	M	H	D	M	P	I	Q	L	Q	Q	E	I	A	F	E	D	A	Q	E	T	L	G	Q	V	P	L	F
Actinia4xD2 5021 bp 616 bp	L	S	S	E	L	I	A	Q	V	H	R	Y	L	T	T	L	W	N	A	K	R	L	M	D	D	M	P	I	S	L	Q	Q	D	V	T	A	G	E	A	K	E	V	I	E	K	V	P	I	F
Danio4xD3 5021 bp 616 bp	L	T	G	A	L	Y	N	Q	V	-	-	F	Y	K	F	R	W	M	Q	D	K	L	S	Q	Y	L	P	S	S	L	V	S	D	L	S	T	V	L	Y	A	N	L	L	L	S	L	P	V	F
AmaK 5021 bp 616 bp	I	P	A	F	L	Q	A	Q	V	R	D	Y	Y	Q	Y	L	W	E	D	R	D	F	L	D	E	I	P	N	S	L	K	T	K	I	Y	L	Y	L	Y	Q	E	L	L	E	K	V	P	L	F
LpcK 5021 bp 616 bp	I	P	S	H	L	Q	Q	Q	V	R	D	Y	Y	Q	Y	M	W	E	E	L	D	F	L	D	E	L	P	H	S	I	K	T	R	I	Y	L	H	L	H	Q	E	L	L	E	K	V	P	L	F
TerK 5021 bp 616 bp	I	S	P	K	L	Q	K	K	I	R	D	Y	Y	Q	Y	K	W	I	-	R	D	Y	V	E	E	L	P	H	P	L	K	T	K	L	A	L	Q	L	H	K	E	V	I	E	K	V	P	I	F
SthK 5021 bp 616 bp	I	S	P	E	L	Q	R	R	I	L	E	Y	F	D	Y	L	W	E	E	R	E	V	L	K	E	L	P	H	P	L	R	L	A	V	A	M	E	I	H	G	D	V	I	E	K	V	P	L	F
LbiK 5021 bp 616 bp	L	P	P	Q	L	A	N	R	I	R	S	Y	Y	I	N	L	W	E	E	T	E	I	W	N	Q	L	P	S	G	I	K	I	D	V	S	M	F	L	H	N	H	L	I	S	V	V	P	F	F
Thecat6466 5021 bp 616 bp	I	N	P	V	L	Q	Q	R	I	R	N	Y	Y	Q	Y	I	W	Q	D	A	I	I	L	S	D	L	P	L	H	L	R	A	D	V	S	S	D	L	N	K	D	I	L	R	K	V	S	L	F
Hond9401 5021 bp 616 bp	L	P	E	E	L	Q	T	R	I	R	A	Y	Y	S	H	C	W	K	E	H	A	I	L	D	D	L	S	P	A	L	R	R	E	V	V	L	F	L	N	R	D	M	V	D	K	V	P	F	F
Cel3180 5021 bp 616 bp	V	S	K	Q	L	E	I	R	V	I	K	W	F	D	Y	L	W	T	D	Q	Q	V	L	K	V	L	P	D	K	L	Q	A	E	I	A	M	Q	V	H	F	E	T	L	R	K	V	R	I	F
Dros8960 5021 bp 616 bp	V	G	H	E	L	E	A	R	V	I	R	W	F	A	Y	T	W	S	E	E	R	V	L	A	A	L	P	D	K	L	K	A	E	I	A	I	Q	V	H	M	D	T	L	K	Q	V	R	I	F
Hs6036 5021 bp 616 bp	V	S	K	D	M	E	K	R	V	I	K	W	F	D	Y	L	W	T	E	K	E	V	L	K	Y	L	P	D	K	L	R	A	E	I	A	I	N	V	H	L	D	T	L	K	K	V	R	I	F
Orbicf8378 5021 bp 616 bp	I	P	Q	H	L	Q	Q	R	V	I	K	W	F	D	Y	L	W	M	E	E	E	L	L	Q	S	L	P	D	K	L	R	A	E	L	A	I	H	V	H	L	D	S	L	R	K	V	E	I	F
Lottia5598 5021 bp 616 bp	V	S	P	L	L	Q	D	R	V	I	Q	W	F	A	Y	T	W	N	D	K	T	A	L	N	I	L	P	D	K	L	K	T	E	I	A	I	Q	V	H	L	E	T	L	K	R	V	A	I	F
Mneml3742 5021 bp 616 bp	V	G	K	D	L	Q	N	R	I	I	R	W	F	D	Y	L	W	A	E	E	D	V	L	K	Y	L	P	D	K	L	Q	A	E	M	A	I	H	V	H	L	A	T	L	K	Q	V	E	L	F
Thecat5195 5021 bp 616 bp	L	P	N	V	M	Q	V	A	I	R	E	H	Y	L	F	A	W	Q	E	D	R	I	L	S	E	L	S	G	S	L	R	T	Q	V	A	L	F	L	H	R	E	I	L	A	S	V	N	L	F
Thecat4561 5021 bp 616 bp	L	P	R	K	L	R	V	L	I	R	E	H	Y	M	F	A	Y	T	E	A	R	I	L	R	E	L	S	P	A	L	R	L	T	V	A	Q	F	I	M	D	V	K	L	R	N	V	S	L	F
Thecat1176 5021 bp 616 bp	F	P	N	D	I	R	I	A	I	R	E	H	F	V	F	S	W	T	G	K	Q	L	M	D	E	L	S	S	A	L	R	A	Q	V	A	T	F	L	S	Q	E	I	L	K	N	N	P	V	F
At414520 5021 bp 616 bp	M	P	R	D	L	I	N	R	I	R	R	Y	Y	K	H	Y	L	E	E	A	S	I	L	S	E	L	S	S	F	L	R	E	E	V	A	M	F	L	I	N	D	T	I	Y	S	I	P	L	F
Hond9142 5021 bp 616 bp	F	P	K	Q	L	A	R	R	V	R	K	Y	Y	K	H	Y	Y	E	E	S	T	I	L	E	D	L	S	P	A	L	R	S	E	V	V	I	F	L	V	D	Q	T	V	M	Q	N	P	L	F
Chr173105 5021 bp 616 bp	V	P	K	D	L	I	K	R	T	K	L	Y	Y	D	F	Y	L	Y	E	R	M	I	L	E	E	L	C	P	P	L	R	T	E	V	L	M	F	L	N	A	K	L	V	E	S	I	D	F	F
Hond1530 5021 bp 616 bp	V	P	P	Q	L	Q	K	R	I	R	R	F	F	R	Y	Y	I	G	E	S	Q	I	L	N	E	L	T	H	G	L	K	V	E	L	S	M	F	L	T	K	D	V	L	R	N	I	H	I	F
Vitr5198 5021 bp 616 bp	L	P	P	A	L	K	Q	K	I	R	E	Y	F	L	F	M	K	R	E	K	T	I	L	S	E	L	S	T	P	L	L	T	E	V	T	N	Y	I	N	R	D	I	L	S	N	I	P	F	L
Aph8692 5021 bp 616 bp	I	P	F	S	L	R	L	R	I	R	K	Y	L	L	Y	K	R	D	I	S	E	L	L	S	S	V	S	P	A	I	R	D	E	V	A	L	F	K	F	E	K	I	L	G	S	V	A	Q	F
Aph0678 5021 bp 616 bp	L	P	G	E	L	S	A	R	L	R	E	Y	F	H	S	S	R	T	H	H	N	L	L	L	T	M	S	P	G	L	R	G	E	V	A	L	Y	-	N	N	Q	W	I	A	K	I	D	F	F
Aph3620 5021 bp 616 bp	V	P	K	Q	M	V	I	T	F	R	E	Y	F	L	H	T	-	Q	D	S	K	V	L	D	T	L	S	P	G	L	K	G	E	L	G	V	Y	T	S	G	E	W	I	H	R	V	P	F	F
Aph3634 5021 bp 616 bp	V	P	R	D	M	K	I	K	L	R	E	Y	F	L	H	S	-	R	D	S	H	V	I	A	T	L	S	P	G	L	R	G	L	I	S	V	Y	T	N	G	E	W	A	N	N	I	Y	F	F
Aph7182 5021 bp 616 bp	I	P	R	T	M	T	V	R	L	R	E	Y	F	L	H	S	-	R	D	S	R	V	L	G	H	L	S	P	G	L	R	G	E	L	C	V	Y	T	A	G	E	W	I	Q	K	V	H	F	M
At16160 5021 bp 616 bp	V	P	T	E	K	R	L	E	V	R	E	Y	F	H	H	C	-	R	S	H	H	L	L	E	Q	M	S	P	S	L	R	A	G	V	S	L	H	M	H	Q	A	W	I	E	E	I	P	F	F
At51263 5021 bp 616 bp	T	P	Q	K	K	R	R	E	I	R	E	Y	F	H	H	C	-	R	Q	H	E	L	L	Y	Q	M	S	P	K	L	R	G	D	I	A	L	H	C	H	R	Q	W	V	E	Q	I	T	F	F
Chr14044 5021 bp 616 bp	L	P	A	E	M	R	T	R	L	R	E	Y	F	H	Q	T	R	H	Q	R	S	L	F	T	M	M	S	P	Q	L	L	G	E	V	A	W	A	V	N	S	R	W	L	R	K	V	W	F	L
Chr3027 5021 bp 616 bp	L	P	R	D	L	R	V	Q	L	R	E	F	F	H	N	A	R	E	D	A	E	L	L	S	M	M	S	P	L	L	Q	G	K	V	A	L	Q	A	N	K	E	W	L	D	N	I	W	Y	L
At52477 5021 bp 616 bp	M	P	Y	D	M	C	K	K	I	R	R	Y	F	H	E	T	R	D	E	Q	E	L	I	A	Q	M	S	P	K	L	Q	G	E	Y	A	H	F	M	H	K	R	W	I	A	K	V	W	Y	L
At5300 5021 bp 616 bp	M	P	A	P	M	R	Q	R	L	R	R	Y	F	V	E	A	K	E	E	Q	E	V	I	K	Q	M	S	P	L	L	Q	G	E	V	S	M	F	M	H	Q	R	W	I	S	K	V	W	Y	L
Pm30427 5021 bp 616 bp	M	P	V	E	M	R	K	K	L	R	R	F	F	Y	E	S	K	D	E	K	A	T	I	M	Q	L	S	P	A	L	Q	G	E	V	L	Y	Y	L	H	H	D	W	L	E	K	V	W	Y	F
Pm35067 5021 bp 616 bp	M	P	A	H	M	R	K	K	M	R	R	F	F	Y	E	S	R	E	E	K	N	V	I	D	Q	L	S	P	S	L	Q	G	E	V	L	L	H	L	H	K	K	W	I	K	G	V	W	Y	F
Pm13328 5021 bp 616 bp	V	P	R	K	T	K	W	K	I	R	S	Y	L	H	E	A	K	S	E	R	R	V	F	D	L	L	S	P	S	L	Q	G	E	I	Y	S	F	L	H	R	K	W	L	S	K	V	W	L	F
Pm35426 5021 bp 616 bp	M	P	H	D	L	R	W	K	L	R	A	Y	Y	F	S	A	R	D	E	R	H	L	V	D	C	L	S	P	M	L	Q	G	E	V	A	L	F	G	N	K	K	Y	L	Q	G	V	W	Y	L
Pm8705 5021 bp 616 bp	M	P	K	D	V	R	T	R	L	R	K	Y	V	Y	A	S	R	S	E	A	H	V	M	N	S	L	S	P	T	L	Q	G	E	V	L	L	Y	G	S	K	D	F	L	M	A	V	P	C	F
Ostr0041 5021 bp 616 bp	F	P	P	S	L	C	V	R	L	R	E	Y	F	R	Y	Q	L	E	E	E	M	L	L	-	K	M	S	P	A	L	R	G	E	C	S	I	R	M	N	T	K	-	-	-	H	V	N	F	F
Aph2583 5021 bp 616 bp	L	P	M	E	L	R	S	E	I	R	E	F	F	L	N	S	R	L	E	S	K	I	L	S	E	L	S	A	L	L	R	S	K	I	A	L	A	I	N	D	S	V	L	N	K	M	P	F	F
Aph2584 5021 bp 616 bp	L	P	M	E	L	R	S	E	I	R	E	F	F	L	N	S	R	L	E	S	K	I	L	S	E	L	S	A	L	L	R	S	K	I	A	L	A	I	N	D	S	V	L	N	K	M	P	F	F
Aph4340 5021 bp 616 bp	L	P	R	Q	L	R	I	E	I	R	D	F	F	Q	N	A	R	K	E	Q	D	L	L	N	D	L	S	A	M	L	R	S	K	I	A	L	A	I	N	D	H	F	L	W	K	F	P	F	F
Part1680 5021 bp 616 bp	I	P	K	D	L	Q	A	R	V	R	K	Y	L	E	Y	K	Y	E	E	K	E	A	L	D	V	L	S	Y	S	L	R	V	E	V	L	A	A	V	N	T	D	L	I	N	N	S	K	V	F
Part3991 5021 bp 616 bp	I	P	K	D	L	Q	A	R	V	R	K	Y	L	E	Y	K	Y	E	E	K	D	A	L	S	V	L	S	S	T	L	K	D	E	V	L	Q	N	V	N	S	S	L	I	K	Q	S	A	L	F
Part4007 5021 bp 616 bp	I	P	K	Q	L	Q	N	Q	V	R	R	Y	L	Q	Y	L	W	D	L	E	S	I	C	Q	N	L	S	T	S	L	K	F	E	F	T	I	Q	V	N	G	T	I	L	A	N	Y	K	L	I
Part6349 5021 bp 616 bp	I	P	K	H	L	Q	Q	R	V	R	K	Y	L	Q	Y	I	W	D	L	D	A	I	T	V	N	L	S	Q	E	L	K	Q	L	L	T	V	H	V	N	G	N	I	L	A	T	Y	T	N	F
Part8423 5021 bp 616 bp	I	P	V	A	L	Q	N	K	V	K	K	Y	L	T	Y	I	W	E	L	E	H	I	T	D	N	L	S	Y	A	L	K	F	E	F	E	I	Q	V	N	G	T	I	L	G	Y	C	P	P	L
Part5168 5021 bp 616 bp	V	N	K	K	L	Q	S	R	I	K	N	Y	L	E	W	L	I	E	A	H	D	T	L	E	K	L	S	L	P	L	K	N	Q	L	T	Q	I	V	H	G	K	M	M	N	Q	I	K	F	L
Part7798 5021 bp 616 bp	I	N	K	S	L	Q	A	R	I	K	N	Y	L	E	W	L	I	E	A	H	N	T	L	E	K	L	S	L	P	L	K	N	Q	V	T	Q	L	V	H	G	N	M	M	S	Q	I	K	F	L
Part5598 5021 bp 616 bp	I	P	K	N	L	Q	M	R	V	K	N	Y	L	E	W	L	E	G	Q	M	L	I	L	N	N	L	S	S	N	L	H	T	E	V	L	T	L	L	H	G	R	I	L	L	Q	V	N	L	I
Part8783 5021 bp 616 bp	I	P	K	E	L	Q	S	R	V	K	N	Y	L	E	W	L	A	G	E	Q	Y	V	L	K	S	L	S	A	N	L	K	T	E	I	V	C	L	L	N	G	R	I	L	H	K	V	Q	L	F
Str0120 5021 bp 616 bp	I	P	L	D	L	R	F	R	T	R	R	Y	L	E	Y	I	W	D	E	A	E	I	I	E	L	L	S	E	S	L	R	E	E	V	F	V	Y	T	R	G	A	V	L	E	S	C	N	I	L
Str1416 5021 bp 616 bp	I	P	I	E	L	R	F	R	T	R	R	Y	L	E	Y	T	W	E	E	G	E	I	I	E	L	L	S	E	P	L	R	E	E	I	F	V	Y	T	R	G	A	V	L	H	S	C	S	I	I
Str2486 5021 bp 616 bp	L	P	N	E	L	R	F	R	A	R	R	Y	L	D	Y	I	W	D	E	N	E	I	L	G	L	L	S	E	P	L	R	E	E	I	F	V	H	T	R	G	Q	T	L	C	V	C	P	I	F
Str1302 5021 bp 616 bp	L	P	N	N	L	Q	F	R	V	R	R	Y	L	D	Y	V	W	E	E	R	Q	V	L	I	L	L	S	E	P	L	R	D	E	I	Y	S	H	I	H	G	V	V	I	K	F	C	K	I	F
Str7755 5021 bp 616 bp	L	P	N	D	L	Q	F	R	V	R	R	Y	L	D	Y	V	W	E	E	K	Q	V	L	I	L	L	S	E	P	L	R	D	E	I	Y	S	H	I	H	G	V	V	I	K	F	C	K	I	F
Str2484 5021 bp 616 bp	L	P	Y	D	L	Q	F	R	V	R	R	Y	L	E	Y	V	W	E	E	K	Q	I	L	S	L	L	S	E	P	L	R	D	E	I	Y	T	H	I	H	G	V	V	I	K	H	C	E	V	F
Str6016 5021 bp 616 bp	L	P	Y	D	L	Q	F	R	V	R	R	Y	L	E	Y	V	W	E	E	K	Q	I	L	S	L	L	S	E	P	L	R	D	E	I	Y	T	H	I	H	G	V	V	I	K	H	C	E	V	F
Str6256 5021 bp 616 bp	L	P	Y	D	L	Q	F	R	V	R	R	Y	L	E	Y	V	W	E	E	K	Q	I	L	K	L	L	S	E	P	L	R	D	E	I	Y	A	H	I	H	G	T	V	L	K	L	C	V	I	F
Str5197 5021 bp 616 bp	I	T	S	E	L	R	Y	K	A	R	R	Y	I	D	Y	A	F	H	I	G	E	L	L	S	L	L	S	Q	P	L	Q	E	E	I	L	L	C	T	N	G	N	I	L	H	H	C	K	I	F
Str7834 5021 bp 616 bp	I	V	S	E	L	R	N	K	A	R	R	Y	I	D	Y	A	F	H	I	G	D	L	L	S	L	L	S	Q	P	L	Q	E	E	I	L	L	C	T	N	G	S	I	L	H	H	C	K	V	F
Str6239 5021 bp 616 bp	I	A	P	N	L	K	Y	K	A	R	R	Y	I	D	Y	A	F	H	I	G	D	I	L	S	L	L	S	Q	P	L	Q	E	E	I	L	L	C	T	N	G	T	V	L	H	H	C	K	I	F
Str6710 5021 bp 616 bp	F	S	I	E	L	T	N	K	I	R	K	Y	I	E	F	V	F	F	I	N	D	L	L	S	L	L	S	L	P	L	Q	E	E	I	M	M	H	T	N	G	V	L	I	S	K	C	P	V	F
Hond4246 5021 bp 616 bp	L	P	T	Q	I	R	T	R	V	E	Q	Y	F	E	Y	V	W	L	R	N	Y	F	Y	D	E	L	P	L	P	L	H	L	E	C	A	E	F	L	H	L	K	T	L	E	A	N	P	L	F
Thecat8941 5021 bp 616 bp	V	R	K	D	L	Q	D	R	I	R	A	Y	Y	E	V	L	W	M	D	L	S	V	L	R	S	L	P	S	H	L	R	T	Q	L	T	L	S	L	N	E	S	I	V	R	A	V	P	F	F
Danio4xD1 5021 bp 616 bp	L	P	M	E	I	Q	T	M	V	H	H	Y	Y	Y	Y	L	W	L	K	R	N	I	M	D	D	L	P	N	V	L	R	E	D	I	S	S	S	C	Y	R	S	L	I	K	K	A	K	L	F
Salp1538	V	P	S	S	L	R	Q	R	V	F	D	Y	Y	E	Y	R	W	P	E	R	N	I	L	K	E	L	S	P	G	L	H	N	D	I	T	K	H	N	C	Q	P	L	V	Q	S	L	P	F	L
Dros7256 5021 bp 616 bp	L	P	R	D	M	R	Q	R	I	T	E	Y	F	E	H	R	Y	-	E	E	L	I	L	G	E	L	S	E	K	L	R	E	D	V	I	N	Y	N	C	R	S	L	V	A	S	V	P	F	F
Lottia4816 5021 bp 616 bp	L	P	R	S	L	R	Q	R	I	T	D	Y	Y	E	H	R	Y	-	E	E	T	I	H	R	E	L	N	E	C	L	R	Q	E	V	I	N	H	N	C	R	A	L	V	A	S	V	P	F	F
Hs1185 5021 bp 616 bp	L	P	A	D	F	R	Q	K	I	H	D	Y	Y	E	H	R	Y	-	E	D	S	I	L	G	E	L	N	G	P	L	R	E	E	I	V	N	F	N	C	R	K	L	V	A	S	M	P	L	F
HsHCNREF 5021 bp 616 bp	L	P	A	D	M	R	Q	K	I	H	D	Y	Y	E	H	R	Y	-	E	E	N	I	L	N	E	L	N	D	P	L	R	E	E	I	V	N	F	N	C	R	K	L	V	A	T	M	P	L	F
Orbicf0666 5021 bp 616 bp	L	P	V	N	L	R	D	K	I	T	K	Y	Y	E	H	R	F	-	E	E	K	I	L	G	E	V	S	R	P	L	R	K	A	I	V	N	Y	N	C	R	E	L	L	R	A	V	P	F	F
Chr6780 5021 bp 616 bp	L	P	A	M	L	R	V	K	M	R	R	Y	L	E	L	C	F	P	E	N	E	I	L	Y	S	L	T	L	P	L	R	Q	Q	V	C	W	H	K	C	A	K	I	L	E	K	M	P	L	H
Hond7007 5021 bp 616 bp	L	P	P	H	L	R	D	R	V	R	D	Y	F	S	L	R	Y	S	E	E	A	I	M	K	D	L	S	P	S	L	R	R	D	I	M	F	F	T	S	R	E	L	F	L	K	V	P	F	F
Chr171091 5021 bp 616 bp	L	P	K	A	L	R	E	R	L	R	K	S	Y	E	H	Q	Y	P	E	R	A	V	L	G	E	F	A	Y	P	L	R	N	E	I	R	V	A	Q	C	A	S	L	F	L	H	T	P	I	F
Vitr9089 5021 bp 616 bp	V	P	K	D	L	Q	K	Q	V	L	E	Y	Y	E	K	N	V	L	E	D	R	I	L	R	N	L	S	P	A	L	C	K	R	V	K	L	H	I	C	A	P	L	I	E	V	S	P	V	L
At154789 5021 bp 616 bp	I	P	E	D	I	R	V	R	A	W	A	H	F	K	G	R	W	S	N	E	D	V	M	E	D	L	P	R	S	M	Q	R	E	L	Q	V	A	R	C	R	K	L	I	D	S	M	W	F	F
Hond7128 5021 bp 616 bp	L	P	R	F	V	R	E	R	L	V	R	Y	H	E	A	T	W	-	Q	R	K	V	M	E	G	V	P	E	S	A	Q	I	D	I	M	V	F	L	Y	M	D	L	V	R	T	V	P	I	F
Cel3402 5021 bp 616 bp	I	P	K	E	L	A	E	R	V	M	D	Y	V	V	S	T	W	A	D	A	K	V	L	G	Y	C	P	K	D	M	K	A	D	I	C	V	H	L	N	R	K	V	F	N	E	H	S	C	F
Dros4470 5021 bp 616 bp	V	P	K	A	L	S	E	R	V	M	D	Y	V	V	S	T	W	A	D	E	K	V	S	S	-	-	-	-	-	-	-	-	-	-	-	-	-	-	-	-	-	-	-	-	-	-	-	-	-
Lottia3678 5021 bp 616 bp	V	P	K	S	L	S	E	R	V	M	D	Y	I	V	S	T	W	A	D	T	K	V	L	N	F	C	P	K	D	M	K	A	D	L	C	V	H	L	N	R	K	V	F	L	E	H	P	A	F
HsEAGREF 5021 bp 616 bp	V	P	K	G	L	S	E	R	V	M	D	Y	I	V	S	T	W	S	D	E	K	V	L	Q	I	C	P	K	D	M	R	A	D	I	C	V	H	L	N	R	K	V	F	K	E	H	P	A	F
Orbicf8450 5021 bp 616 bp	L	P	T	E	L	A	T	R	T	I	D	F	F	M	S	T	W	A	D	D	E	V	L	K	Y	C	P	K	D	L	Q	A	D	I	C	V	H	L	N	R	I	I	L	E	N	N	P	A	F
Mneml0466 5021 bp 616 bp	F	P	E	S	L	A	S	R	M	E	D	F	Y	N	H	W	F	T	A	S	D	I	M	E	K	W	P	K	G	L	R	E	D	C	F	L	Y	I	H	D	L	L	L	K	Q	W	P	V	L
At102801 5021 bp 616 bp	V	P	Q	M	E	R	Q	K	Y	R	E	F	L	R	E	A	-	K	A	R	R	V	M	A	E	F	S	P	M	L	Q	K	H	L	M	Y	H	V	S	K	E	A	M	E	T	V	Y	Y	F
At165479 5021 bp 616 bp	V	P	K	D	L	F	L	T	I	R	Q	H	I	L	F	L	W	D	E	E	D	I	K	T	Q	L	S	P	A	L	K	T	E	L	C	F	H	I	Y	G	R	L	L	Y	S	S	P	F	F
Pm11858 5021 bp 616 bp	V	P	K	K	L	A	M	P	L	R	T	H	L	M	W	L	W	E	E	E	E	I	K	R	M	L	S	P	V	L	K	Q	E	L	S	Y	H	I	Y	G	H	M	L	R	S	A	P	F	L
Pm260406 5021 bp 616 bp	L	P	K	A	V	A	I	-	-	-	-	-	-	-	-	-	-	-	-	-	-	-	-	-	-	-	-	-	-	-	-	-	-	-	-	-	-	-	-	-	-	-	-	-	-	-	-	-	-
Pm31544 5021 bp 616 bp	L	P	K	S	V	A	V	P	I	R	T	H	L	V	W	L	W	E	E	A	E	L	K	S	C	L	S	P	L	L	Q	R	E	L	S	Y	Q	V	Y	G	G	L	I	R	N	A	P	F	L
At35296 5021 bp 616 bp	L	P	K	W	L	G	H	N	I	R	Q	Y	L	T	T	L	W	E	E	L	E	V	K	S	Q	L	P	P	A	I	R	R	E	V	C	H	H	V	Y	G	T	L	L	S	T	A	P	F	L
Pm44058 5021 bp 616 bp	V	P	K	A	L	E	V	R	L	R	E	Y	L	L	Y	L	W	D	E	E	D	L	K	D	K	L	P	S	V	L	K	E	E	L	C	F	H	L	Y	G	K	T	L	L	Q	A	P	F	L
2x2Phyt7851 5021 bp 616 bp	V	S	S	E	F	I	V	A	C	Q	E	H	L	R	F	V	D	A	E	N	S	L	F	D	A	L	S	Y	S	L	R	S	E	L	I	L	L	L	N	G	G	V	V	S	K	I	R	F	-
2x2Pm14899 5021 bp 616 bp	V	G	R	R	Y	R	E	R	L	H	K	H	Y	Q	F	L	Y	Q	E	P	H	L	L	A	S	L	S	G	P	L	R	R	E	V	T	V	L	I	N	R	H	A	I	S	K	I	C	L	F
2x2Pm58510 5021 bp 616 bp	T	E	Q	H	F	S	E	R	M	H	K	H	Y	G	F	W	Y	Q	E	S	R	L	L	A	K	L	P	P	A	L	R	K	E	V	I	K	Y	I	H	R	H	V	I	S	S	I	P	L	F
Chr22465 5021 bp 616 bp	V	P	P	T	L	A	R	K	V	R	S	F	V	Q	Y	T	Y	E	E	E	A	L	L	A	M	L	T	P	S	L	Q	R	E	M	K	E	Y	L	M	C	K	T	I	A	L	I	P	I	L
Part1576 5021 bp 616 bp	I	S	V	N	L	R	E	K	L	K	E	T	L	E	Y	S	F	D	N	K	Y	I	F	K	D	L	P	I	N	L	R	Y	D	I	I	M	N	I	H	N	G	V	F	G	N	M	Q	L	F
Part2060 5021 bp 616 bp	I	S	L	N	L	R	E	K	L	K	E	T	L	Q	Y	S	F	D	N	K	Y	I	F	K	D	L	P	I	N	L	R	Y	D	I	I	M	N	I	H	N	G	V	F	G	N	M	Q	L	F
Part2164 5021 bp 616 bp	L	S	L	Q	M	K	H	K	I	R	K	V	L	E	Y	N	S	M	V	D	E	F	L	S	E	I	P	T	N	L	K	Y	Q	I	A	Q	A	M	Y	A	G	L	K	N	R	V	S	F	F
Str1316 5021 bp 616 bp	L	P	K	S	M	R	L	K	L	R	N	A	L	R	H	S	S	S	K	Y	S	I	L	A	E	L	P	K	P	L	R	Y	E	V	A	L	A	M	H	R	G	A	A	K	H	L	E	F	F
Str5999 5021 bp 616 bp	L	S	K	Q	L	R	S	R	L	R	Y	A	L	R	Y	S	T	E	K	Q	S	I	F	N	E	L	P	K	H	L	R	Y	E	V	A	M	A	M	H	H	G	A	A	R	H	I	T	F	F
Str1659 5021 bp 616 bp	L	P	V	R	L	K	R	E	M	K	E	A	L	K	Y	S	N	E	K	Q	G	I	L	N	E	L	P	A	E	L	R	Y	E	V	A	I	K	M	H	S	G	A	I	L	N	I	S	Y	F
Str3541 5021 bp 616 bp	L	P	V	R	L	K	R	E	M	K	E	A	L	K	Y	S	N	E	K	Q	G	I	L	N	E	L	P	A	E	L	R	Y	E	I	A	V	K	M	H	S	G	A	I	L	N	I	P	Y	F
Str3516 5021 bp 616 bp	V	K	G	E	I	K	Q	K	I	R	Q	A	I	K	F	S	N	R	K	N	S	L	F	K	E	L	P	K	N	L	R	Y	E	V	A	L	S	M	Y	G	G	I	A	N	Q	L	P	F	F
Str3241 5021 bp 616 bp	V	S	K	S	T	K	K	K	M	Q	N	R	I	R	I	F	N	E	E	E	K	L	M	R	E	I	P	K	D	L	K	F	E	I	A	C	N	M	H	E	G	S	I	K	E	F	P	F	F
Str3433 5021 bp 616 bp	V	S	K	S	T	K	K	K	M	Q	N	R	I	R	I	F	N	E	E	E	K	L	M	R	E	I	P	K	D	L	K	F	E	I	A	C	N	M	H	E	G	C	I	K	E	F	P	F	F
Str0956 5021 bp 616 bp	L	P	Y	D	C	Y	D	K	V	K	K	N	I	K	V	N	L	K	S	T	Q	F	L	K	E	I	P	G	N	L	R	E	E	I	L	E	Y	F	N	N	R	I	V	E	Q	I	M	Y	F
Str4679 5021 bp 616 bp	L	P	A	Y	L	F	D	R	I	K	R	N	I	K	V	N	L	K	Q	T	Q	L	L	R	E	I	P	S	N	L	R	E	E	I	L	E	F	F	N	Q	R	T	V	E	T	I	L	F	F
Str4014 5021 bp 616 bp	L	P	P	Q	L	K	D	K	I	K	R	Y	I	E	T	S	S	L	R	E	S	L	I	K	E	L	P	T	T	L	K	K	D	V	H	I	H	M	Y	K	K	I	V	G	K	I	L	F	F
Str4420 5021 bp 616 bp	L	P	E	D	L	K	Q	R	I	K	S	H	I	L	L	N	Y	E	Q	D	S	L	M	N	E	L	P	S	S	L	R	T	E	V	S	L	H	M	H	H	K	I	V	E	K	V	Y	F	F
Str5032 5021 bp 616 bp	L	P	E	S	I	K	K	K	I	K	T	H	I	T	H	N	H	E	K	D	A	L	L	K	E	L	P	S	S	L	R	R	E	I	S	I	H	M	H	K	K	I	V	D	Q	I	S	F	F
Str2853 5021 bp 616 bp	L	P	K	A	L	L	K	Q	V	K	F	Y	V	R	Y	N	Y	R	M	N	N	F	L	K	E	L	P	S	K	L	Y	T	K	V	Y	N	H	I	F	K	D	V	L	D	N	I	T	F	F
Str6145 5021 bp 616 bp	L	T	Q	N	F	Y	K	R	I	K	S	D	L	E	Y	D	Q	S	R	N	N	M	I	A	S	L	P	K	K	L	A	T	K	L	N	Y	I	M	N	S	R	F	I	T	N	N	E	Y	F
Str2857 5021 bp 616 bp	F	P	L	D	L	T	K	K	I	K	Q	F	T	H	L	I	Y	N	E	-	-	-	I	S	K	L	S	S	N	L	R	T	E	L	L	E	H	I	H	R	Q	I	T	D	G	L	F	F	F
Str5952 5021 bp 616 bp	F	P	L	E	L	T	K	K	V	K	Q	F	T	H	L	I	Y	N	E	-	-	-	I	S	K	L	S	S	N	L	R	T	E	L	L	E	H	I	H	R	Q	I	T	G	G	L	F	F	F
Part3746 5021 bp 616 bp	I	D	N	A	L	Y	A	K	I	C	K	V	L	K	Q	G	Y	K	V	V	E	F	L	H	L	L	P	Q	N	L	R	T	E	L	S	Q	A	M	Y	K	N	V	F	L	G	I	D	L	F
Part8867 5021 bp 616 bp	I	D	N	T	L	Y	A	K	I	C	K	V	L	K	Q	G	Y	K	V	V	E	F	L	H	L	L	P	Q	N	L	R	T	E	L	S	Q	A	M	Y	K	N	V	F	L	G	I	D	L	F
Volvox5751 5021 bp 616 bp	L	P	R	P	L	A	R	K	V	L	E	Y	-	-	-	N	K	K	R	Q	A	V	L	S	R	L	P	F	E	L	R	A	K	I	L	R	H	L	Y	L	P	T	V	A	R	V	P	L	L
At407021 5021 bp 616 bp	V	Q	K	E	L	Q	F	R	V	L	R	Y	I	E	H	V	Y	E	D	S	K	I	M	G	I	L	S	D	S	L	Q	N	Q	L	A	L	A	V	T	G	S	V	L	K	Q	F	P	L	F
At980 5021 bp 616 bp	V	P	K	D	L	Q	F	K	V	L	R	Y	I	E	H	V	F	E	D	E	K	I	M	S	L	L	S	E	S	L	K	N	Q	L	A	L	A	V	T	G	N	V	L	N	K	F	P	L	F
Arabt0233 5021 bp 616 bp	L	P	P	R	L	Q	D	Q	M	L	A	H	L	C	L	K	Y	R	Q	Q	E	T	L	D	A	L	P	K	A	I	R	S	S	I	S	H	F	L	F	Y	S	L	M	D	K	V	Y	L	F
Arabt4976 5021 bp 616 bp	L	P	L	G	L	Q	E	Q	M	V	A	H	L	S	L	R	Y	R	Q	Q	E	I	I	D	S	L	P	K	A	I	R	S	S	I	S	H	Y	L	F	Y	E	V	V	D	K	T	Y	L	F
Arabt8922 5021 bp 616 bp	L	P	P	R	L	K	D	Q	I	L	A	Y	M	C	L	R	F	K	Q	Q	H	L	I	D	Q	L	P	K	S	I	Y	K	S	I	C	Q	H	L	F	L	P	S	V	E	K	V	Y	L	F
Arabt1280 5021 bp 616 bp	L	G	R	N	I	R	G	Q	I	T	G	H	L	R	L	Q	Y	E	E	A	A	V	L	Q	D	I	P	V	S	I	R	A	K	I	A	Q	T	L	Y	L	P	Y	I	E	K	V	P	L	F
Arabt5440 5021 bp 616 bp	L	G	R	D	L	R	S	Q	I	T	G	H	V	R	L	Q	Y	D	D	T	V	M	L	Q	D	I	P	A	S	I	R	A	K	I	A	Q	L	L	Y	L	P	Y	I	K	K	V	P	L	F
Arabt7380 5021 bp 616 bp	L	G	R	D	L	R	S	Q	I	T	G	H	V	R	L	Q	Y	D	D	T	V	M	L	Q	D	I	P	A	S	I	R	A	K	I	A	Q	L	L	Y	L	P	Y	I	K	K	V	P	L	F
1x2Pm14899 5021 bp 616 bp	L	P	M	Q	L	R	C	S	I	R	E	H	V	N	Y	A	N	G	E	A	P	L	L	D	C	A	P	A	I	L	R	D	Q	I	M	E	D	S	Y	S	R	Y	L	L	R	T	A	F	S
1x2Pm58510 5021 bp 616 bp	L	P	P	A	L	R	Q	G	V	W	R	H	F	Q	Y	L	M	T	E	P	E	I	L	R	N	I	P	T	M	L	R	N	E	I	V	E	Q	I	C	L	Q	Y	V	L	Q	R	-	I	F
1x2Phyt7851 5021 bp 616 bp	I	P	R	R	L	R	Q	R	V	S	Q	F	-	E	F	H	W	S	E	N	Y	L	L	N	Q	F	P	R	S	L	Q	Y	E	I	L	A	A	S	M	E	T	F	V	K	K	F	P	F	F
Ostr0029 5021 bp 616 bp	I	P	D	A	V	R	Q	K	V	D	A	H	I	Q	L	E	F	E	D	E	K	V	L	N	F	C	P	S	T	I	Q	S	E	L	R	H	A	L	Y	Q	Q	Y	V	Q	E	S	P	I	F
Lot86777 5021 bp 616 bp	V	P	V	E	L	Q	K	K	A	L	G	F	V	V	N	Q	K	Q	G	N	D	A	M	C	R	L	P	A	A	I	R	N	P	I	R	D	C	Q	Y	K	G	Y	L	D	Q	L	D	I	F
Goniopac2926 5021 bp 616 bp	V	A	D	P	L	R	T	R	L	T	E	F	I	R	L	N	-	S	A	D	R	L	F	D	R	V	S	A	E	L	Q	L	E	L	A	A	D	L	G	H	S	I	F	N	G	S	I	V	F
Goniopac360812 5021 bp 616 bp	V	Y	G	E	L	R	E	K	L	K	H	H	Y	E	H	K	F	-	L	S	D	V	L	Q	E	L	P	W	D	L	R	Q	E	L	G	Q	N	L	C	R	G	F	M	F	R	H	I	L	F
Chr27069 5021 bp 616 bp	V	P	A	K	L	Q	K	R	V	F	M	Y	V	Q	T	Q	W	S	N	Q	R	I	L	L	K	I	P	P	A	L	R	G	D	I	L	E	S	I	Y	A	D	L	V	Q	T	S	P	I	F
Chr172295 5021 bp 616 bp	L	P	V	E	L	S	T	K	L	V	R	-	L	Q	F	A	V	T	D	K	R	V	A	S	L	F	P	R	A	L	Q	E	D	I	F	F	N	L	H	E	K	L	I	R	Q	V	P	F	F
Ostr3585 5021 bp 616 bp	M	P	S	G	L	Q	S	R	V	R	S	H	Y	K	S	S	-	A	K	R	D	I	I	K	P	L	P	E	A	I	R	A	D	V	N	F	Y	I	Y	G	P	M	V	G	V	-	-	-	-
Volvox2111 5021 bp 616 bp	L	P	E	R	L	Y	K	A	M	R	E	H	L	E	V	H	F	-	D	D	N	V	L	S	I	Y	P	T	T	I	R	R	L	V	L	R	H	L	Y	L	Q	P	V	R	S	C	Y	L	F
Monbr9885 5021 bp 616 bp	L	P	P	D	V	Q	T	R	I	R	K	Y	F	R	H	L	W	S	S	P	D	L	L	R	D	L	P	S	N	L	R	A	E	V	H	R	H	T	R	G	Q	V	L	S	K	V	G	L	L
Aphanin1818 5021 bp 616 bp	L	P	G	E	L	Q	H	R	V	R	N	Y	-	D	Y	L	W	-	I	M	T	L	L	N	Q	L	S	K	P	L	R	T	T	I	A	L	H	L	Y	K	D	L	L	N	T	V	P	I	F
Rhodomsp3660 5021 bp 616 bp	I	P	A	H	V	Q	Q	Q	V	L	Q	W	V	N	F	N	L	S	L	Q	S	C	L	S	L	L	P	P	E	L	R	K	I	V	V	G	Q	M	H	H	D	Q	L	F	R	I	P	I	F
Rhodomsp5962 5021 bp 616 bp	V	P	L	H	L	E	K	K	V	V	N	W	I	E	F	T	M	E	N	E	E	L	L	K	T	L	P	P	N	L	H	R	Q	M	M	G	H	L	H	Q	T	L	L	H	T	M	P	F	F
Rhodomsp4926 5021 bp 616 bp	V	P	V	D	L	E	C	K	I	I	S	W	V	D	F	D	L	T	E	R	H	V	R	D	S	L	P	W	S	I	Q	K	Q	L	D	A	H	L	R	Q	G	F	L	D	D	I	P	P	F
Rhodomsp4271 5021 bp 616 bp	V	P	L	W	L	E	Q	E	V	K	S	W	I	S	F	R	Y	D	E	E	A	V	L	N	E	L	P	E	K	L	Q	Q	A	L	V	M	Q	I	N	G	D	L	V	C	D	A	W	I	F
Rhodomsp6827 5021 bp 616 bp	V	P	M	W	L	E	Q	E	V	K	S	W	V	A	F	Q	H	E	E	N	K	V	M	E	N	L	P	E	R	L	Q	K	S	L	C	L	Q	I	N	S	H	L	L	S	E	A	W	I	F
Salp4xD1 5021 bp 616 bp	V	K	P	Q	L	Q	H	R	V	V	S	Y	L	Q	Y	L	W	R	R	Q	A	V	F	S	D	L	P	L	S	I	Q	A	Q	V	A	E	T	T	L	K	D	A	M	L	R	L	P	S	F
Danio4xD2 5021 bp 616 bp	V	A	A	S	L	Q	I	R	V	K	N	Y	M	N	L	L	W	-	N	P	F	L	M	H	D	L	S	I	E	L	K	H	S	V	L	M	A	E	R	G	E	L	L	S	Q	I	P	F	F
Salp4xD2 5021 bp 616 bp	V	S	A	A	V	R	S	A	V	K	D	Y	M	T	C	R	W	R	S	W	D	L	L	N	V	V	P	D	S	L	G	H	E	L	R	L	D	I	A	G	G	L	I	E	T	Y	P	L	F
Rhodm14260 5021 bp 616 bp	I	P	D	E	L	E	F	D	M	R	K	Y	Y	L	K	D	R	I	G	T	V	I	L	N	E	L	S	E	S	L	R	G	K	Y	T	A	F	A	Y	G	G	F	L	M	T	S	N	L	I
Rhodm103319 5021 bp 616 bp	S	P	K	S	V	S	S	R	Q	R	R	F	-	-	-	-	-	-	E	I	K	I	L	E	A	L	S	E	G	L	R	A	K	F	N	A	E	V	Y	G	R	S	L	I	E	L	P	F	I
Rhodm9830 5021 bp 616 bp	I	P	D	D	L	N	F	K	A	R	R	F	F	L	H	K	H	-	R	F	S	V	L	H	D	L	S	P	E	L	R	G	E	V	V	E	Y	I	F	G	T	R	F	K	D	S	L	I	F
Salp4xD4 5021 bp 616 bp	V	L	G	P	L	A	H	C	L	-	E	H	F	E	A	R	W	R	T	T	H	L	M	E	D	L	P	T	T	M	Q	T	E	V	A	L	I	I	C	Q	P	I	L	Q	Q	L	P	F	F
Ostr7909 5021 bp 616 bp	A	P	R	I	T	R	A	H	V	M	S	Y	-	-	-	-	-	-	E	E	E	I	M	I	S	L	P	T	D	L	R	E	A	M	T	L	H	M	L	S	S	V	R	K	-	-	-	I	F
Volvox9510 5021 bp 616 bp	L	K	E	P	T	K	L	K	I	Q	E	Y	F	A	Q	L	Y	I	E	A	E	L	F	T	D	L	P	P	Y	L	R	F	E	V	A	G	D	L	A	L	P	L	V	Q	R	V	H	A	F
Tvag6965 5021 bp 616 bp	I	P	K	K	I	R	E	E	T	T	N	Y	F	Q	M	R	Y	D	E	A	Q	V	L	R	Y	L	P	D	T	L	R	T	S	L	V	L	D	Q	C	R	Y	S	M	M	Q	V	D	L	F
Bodo7614 5021 bp 616 bp	V	P	E	G	L	Q	L	E	V	F	A	F	Q	N	H	V	L	T	T	-	-	-	-	N	F	L	P	I	E	L	Q	R	D	I	D	I	A	T	R	T	K	I	I	M	S	V	P	S	F
Bodo9848 5021 bp 616 bp	I	P	T	G	L	R	N	E	I	I	S	F	Y	N	H	T	-	A	S	S	D	I	M	N	S	I	P	V	E	L	R	K	G	L	Q	L	M	S	R	L	R	L	I	R	Q	L	P	Y	F
Pm256265 5021 bp 616 bp	V	S	L	G	L	Q	R	R	V	T	S	P	L	-	-	-	-	-	D	P	E	L	F	A	R	L	S	P	A	L	Q	R	T	F	S	F	A	I	L	N	G	T	I	G	R	F	P	L	F
Danio4xD4 5021 bp 616 bp	I	P	R	Q	L	Q	N	R	V	S	H	F	Y	N	Y	Q	W	N	T	E	E	L	F	R	G	V	P	R	C	L	K	M	D	V	L	M	S	I	C	G	E	Y	L	K	S	H	H	L	F
[truncated: 202 more columns]

## Sheet: Info
Title	fasta file
Format
DataType	Protein
177
Number Sites	417
Identical	.
Missing	?
Indel	-
