# Supplementary material for: Diversity of voltage-gated potassium channels and cyclic nucleotide-binding domain-containing channels in eukaryotes
Source: Sci Rep. 2020 Oct 20;10:17758. doi: 10.1038/s41598-020-74971-4 (PMC7576140; doi:10.1038/s41598-020-74971-4)
Supplement: Supplementary file 5 — Supplementary Dataset S5. [file 41598_2020_74971_MOESM5_ESM.xls]

## Sheet: Sequence Data
Dataset S5. A multiple sequence alignment of two-repeat tandem CNBD-channels.
x2Aph4712	W	M	L	N	P	E	S	S	F	K	I	K	W	D	V	V	L	A	L	C	V	F	Y	T	S	C	V	V	P	V	R	I	S	F	G	I	D	A	T	G	F	F	Y	V	F	E	C	G	L
x2Aph4713	L	M	F	D	P	D	S	D	T	K	I	K	W	D	L	G	L	A	L	C	V	L	Y	T	T	C	V	V	P	V	R	I	S	F	S	L	E	A	S	G	F	I	F	A	L	E	I	L	I
x2Pm14899	W	S	I	S	P	R	D	S	W	K	M	R	W	D	V	F	T	G	G	L	V	V	Y	T	V	I	V	M	P	F	Q	I	G	F	D	K	K	A	S	S	G	Q	L	V	F	D	Y	L	V
x2Pm58510	W	V	I	N	P	G	W	R	P	K	V	C	W	D	L	V	V	T	A	M	V	F	F	S	V	I	E	L	P	F	R	I	G	F	S	V	E	A	S	A	V	L	F	I	C	D	F	V	M
x2Phyt7851	W	F	I	Q	P	R	A	T	W	K	V	R	W	D	L	W	I	G	F	I	I	A	Y	S	V	V	L	I	P	Y	R	I	G	F	G	I	E	L	A	G	W	E	Q	V	L	N	Y	C	F
x2Aph4712	N	A	A	G	R	M	Q	S	Q	H	I	T	T	L	K	E	Y	V	I	V	R	N	L	P	K	H	L	G	K	R	V	L	D	H	F	E	Y	Y	Y	R	H	R	S	V	F	D	E	D	A
x2Aph4713	N	A	S	G	R	M	Q	S	E	R	L	T	S	L	K	E	Y	A	M	V	R	N	L	P	K	A	T	T	K	R	M	M	D	H	F	E	Y	F	Y	R	H	R	S	V	F	D	E	E	A
x2Pm14899	S	L	Q	D	T	D	R	R	K	R	K	A	E	I	K	E	W	M	S	F	R	R	L	P	M	Q	L	R	C	S	I	R	E	H	V	N	Y	A	N	G	K	R	S	Q	W	H	E	A	P
x2Pm58510	N	P	R	G	A	E	R	K	K	R	N	A	E	I	K	E	W	L	Q	S	R	N	L	P	P	A	L	R	Q	G	V	W	R	H	F	Q	Y	L	M	T	Q	R	S	I	F	D	E	P	E
x2Phyt7851	N	P	R	G	I	M	L	K	Q	K	L	Q	D	T	K	E	F	L	I	K	R	S	I	P	R	R	L	R	Q	R	V	I	S	Q	F	E	F	H	W	S	H	R	T	V	F	D	E	N	Y
x2Aph4712	G	L	D	I	A	I	M	F	R	L	A	Y	H	N	A	D	R	Q	L	V	C	N	A	G	T	I	A	K	K	Y	I	K	G	W	F	V	I	D	L	F	S	T	L	P	F	D	T	I	S
x2Aph4713	G	L	D	I	L	L	T	F	R	L	A	F	H	N	S	D	R	I	L	I	S	D	G	V	T	I	A	T	S	Y	L	K	G	W	F	F	V	D	V	L	S	T	M	P	V	D	T	I	A
x2Pm14899	C	V	D	M	V	L	N	F	R	T	G	F	V	D	G	D	G	L	I	N	T	V	P	S	E	I	R	S	R	Y	L	K	T	W	F	G	I	D	L	C	S	T	V	P	V	D	H	L	G
x2Pm58510	F	V	D	I	C	L	S	F	R	T	G	Y	L	D	S	E	G	G	V	N	T	I	P	S	H	I	R	N	R	Y	L	R	G	W	F	V	I	D	L	I	S	T	L	P	W	A	A	I	E
x2Phyt7851	V	I	D	V	I	L	S	F	C	T	T	Y	V	D	D	T	G	V	E	I	V	D	R	Y	E	I	R	R	H	Y	L	K	T	T	F	F	V	D	I	A	S	T	I	P	F	D	F	L	A
x2Aph4712	R	P	S	L	R	F	D	V	A	R	L	V	A	S	N	T	I	M	T	I	N	I	I	E	K	K	Y	K	G	F	V	S	Y	A	L	F	L	L	R	P	Q	F	I	L	R	S	E	R	V
x2Aph4713	R	P	S	L	R	F	D	V	A	R	L	V	A	S	N	T	I	M	T	I	N	I	I	E	K	K	Y	K	G	F	V	S	Y	A	L	F	L	L	R	P	Q	F	I	L	R	S	E	R	V
x2Pm14899	S	G	P	L	R	R	E	V	T	V	L	I	N	R	H	A	I	S	K	I	C	L	F	Q	Q	L	P	R	W	F	V	A	W	A	M	R	L	L	E	P	Q	T	A	A	K	G	D	I	L
x2Pm58510	P	P	A	L	R	K	E	V	I	K	Y	I	H	R	H	V	I	S	S	I	P	L	F	K	Q	L	P	D	W	F	V	A	A	A	V	R	L	L	E	P	Q	A	F	C	A	G	E	V	I
x2Phyt7851	S	Y	S	L	R	S	E	L	I	L	L	L	N	G	G	V	V	S	K	I	R	F	F	D	K	K	P	K	W	F	L	T	L	I	L	P	R	L	V	P	Q	F	F	L	E	G	D	I	L
[truncated: 202 more columns]

## Sheet: Info
Title	Supplementary Table S4
Format
DataType	Protein
5
Number Sites	879
Identical	.
Missing	?
Indel	-
