# Supplementary material for: Diversity of voltage-gated potassium channels and cyclic nucleotide-binding domain-containing channels in eukaryotes
Source: Sci Rep. 2020 Oct 20;10:17758. doi: 10.1038/s41598-020-74971-4 (PMC7576140; doi:10.1038/s41598-020-74971-4)
Supplement: Supplementary file 8 — Supplementary Dataset S8. [file 41598_2020_74971_MOESM8_ESM.xls]

## Sheet: Sequence Data
Dataset S8. A multiple sequence alignment of Kv-like channels with HsHCNREF as an outgroup.
Chr172507 3731 bp 749 bp 893 bp	R	R	R	-	-	-	-	-	-	-	-	-	-	Q	T	P	A	G	F	F	K	M	T	T	M	V	L	I	L	Y	S	T	-	-	-	-	-	V	T	V	P	A	F	V	F	N	F	F	E
KvAP 3731 bp 749 bp 893 bp	-	-	-	-	-	-	-	-	-	-	-	-	-	-	-	-	-	-	-	-	-	-	-	-	-	L	S	V	I	V	V	V	V	E	Y	T	M	Q	L	S	G	E	Y	-	L	Y	L	V	D
KvLm 3731 bp 749 bp 893 bp	-	-	-	-	-	-	-	-	-	-	-	-	-	-	-	-	-	-	-	-	-	-	-	M	L	I	L	I	L	L	S	L	-	-	-	-	-	A	L	L	P	Y	R	F	T	F	I	L	N
TrichKv 749 bp 893 bp	K	R	R	I	W	L	L	F	E	Y	P	D	T	S	M	M	A	K	C	V	A	F	F	S	M	A	I	I	L	L	S	V	A	V	F	C	L	E	T	V	D	G	F	A	L	Y	N	V	E
Cel0829 3731 bp 749 bp 893 bp	Q	R	K	I	W	E	L	M	E	Y	P	D	S	S	L	S	A	R	I	I	A	F	I	S	I	A	V	I	A	L	S	I	I	S	F	C	W	E	T	V	P	S	D	F	F	-	W	I	E
Dros122 3731 bp 749 bp 893 bp	Q	R	K	V	W	L	L	F	E	Y	P	E	S	S	Q	A	A	R	V	V	A	I	I	S	V	F	V	I	L	L	S	I	V	I	F	C	L	E	T	L	P	E	F	F	F	-	L	I	E
HsKvREF 3731 bp 749 bp 893 bp	A	R	Q	L	W	L	L	F	E	F	P	E	S	S	Q	A	A	R	V	L	A	V	V	S	V	L	V	I	L	V	S	I	V	V	F	C	L	E	T	L	P	D	F	F	F	-	V	V	E
Orbicf5061 3731 bp 749 bp 893 bp	Q	R	R	I	W	E	L	F	E	Y	P	D	S	S	M	P	A	R	F	L	A	M	W	S	V	S	V	I	I	L	S	I	V	V	F	C	L	E	T	L	P	S	I	W	Y	R	V	I	E
Mneml9346 3731 bp 749 bp 893 bp	L	Q	V	L	W	K	L	L	E	Y	P	Q	S	S	T	A	A	K	F	L	A	V	V	E	I	V	V	I	V	L	A	V	A	S	F	C	I	E	T	L	P	Q	F	I	F	F	A	I	E
Lottia5762 3731 bp 749 bp 893 bp	Q	K	K	I	W	M	I	M	E	Y	P	E	T	S	R	S	A	Y	I	V	A	I	V	S	V	L	V	T	L	I	S	I	V	L	F	C	V	E	T	E	P	N	F	F	F	-	I	I	E
Chr13574 3731 bp 749 bp 893 bp	Q	Q	K	I	W	L	T	F	E	D	P	S	F	S	K	I	A	F	V	W	A	Q	F	S	L	F	I	I	T	V	S	T	I	S	F	C	L	E	T	I	S	S	F	C	W	R	M	V	E
Hond8904 3731 bp 749 bp 893 bp	K	I	S	I	W	R	F	L	D	D	P	S	S	S	K	A	A	Q	C	Y	S	V	A	L	M	G	L	I	T	F	S	V	V	V	F	C	V	E	S	L	P	R	F	I	W	D	R	I	E
Thecat1364 3731 bp 749 bp 893 bp	Q	K	Q	V	F	A	T	L	D	D	P	E	Y	S	A	I	A	F	W	V	N	V	F	I	L	V	L	I	L	V	S	T	A	V	F	C	V	S	S	L	P	Q	Y	V	W	-	-	L	E
Thecat9915 3731 bp 749 bp 893 bp	R	R	A	V	F	N	T	L	D	A	P	E	S	S	R	L	A	Y	V	I	N	V	F	L	L	L	V	I	F	V	A	T	G	A	F	C	V	S	T	L	P	E	Y	A	L	R	L	I	E
Chr21728 3731 bp 749 bp 893 bp	R	R	S	V	S	M	V	L	N	D	P	E	C	C	R	L	A	R	L	V	S	V	W	V	M	A	L	I	L	F	S	T	A	T	F	M	L	E	T	L	P	E	F	F	W	G	N	A	E
Rhodomsp4159 3731 bp 749 bp 893 bp	R	Q	R	T	W	E	C	L	D	D	P	S	S	S	R	V	A	Y	W	F	S	I	S	V	L	S	L	I	L	L	S	C	T	A	F	V	V	E	T	I	P	R	Y	V	W	E	R	I	E
At73243 3731 bp 749 bp 893 bp	K	Q	R	L	Y	L	L	L	E	D	P	D	S	G	T	G	A	R	I	L	S	H	C	I	L	L	T	I	I	L	S	I	A	G	F	I	F	Q	T	L	P	D	F	G	W	E	V	I	E
At18182 3731 bp 749 bp 893 bp	E	P	M	V	R	V	L	A	E	M	E	D	E	Q	Q	L	A	Q	V	L	S	M	V	I	L	V	C	I	I	V	S	I	S	A	A	M	L	E	T	M	P	E	L	V	W	S	A	L	E
Vitr8094 3731 bp 749 bp 893 bp	K	K	R	I	Y	L	L	L	E	V	P	D	S	S	Q	V	A	T	V	I	S	I	A	I	M	L	L	I	A	V	S	V	T	A	F	M	L	E	T	M	P	E	L	V	W	E	A	I	E
Goniopac4299 3731 bp 749 bp 893 bp	R	A	T	I	F	R	T	F	E	D	P	Q	S	G	K	I	S	K	F	L	N	L	S	S	L	V	A	I	V	I	S	T	I	T	F	V	M	E	S	V	P	S	L	T	F	E	I	I	E
Chr49074 3731 bp 749 bp 893 bp	-	-	-	-	-	M	T	L	N	D	P	S	Y	S	N	S	A	A	T	L	H	S	A	V	M	L	L	I	V	S	S	V	G	M	I	V	V	Q	S	L	P	A	Y	-	-	G	Q	L	N
Emilih21357 3731 bp 749 bp 893 bp	R	R	Q	L	N	L	L	L	N	E	P	S	S	S	T	A	A	W	V	V	S	W	V	V	V	I	A	I	V	V	S	T	T	T	F	V	V	S	S	Y	P	A	F	-	-	A	D	A	E
Lot85122 3731 bp 749 bp 893 bp	R	A	Y	L	F	V	V	L	E	D	P	N	F	N	V	Y	S	K	T	T	S	I	L	I	L	L	L	I	L	V	S	C	V	A	F	I	I	E	T	L	P	Q	Y	I	F	G	I	L	E
Lot80703 3731 bp 749 bp 893 bp	A	D	F	V	F	M	L	F	E	A	P	D	S	S	F	M	S	K	A	I	G	L	F	I	L	L	G	I	I	V	S	C	M	S	F	I	V	E	T	L	P	Q	Y	A	F	R	I	I	D
At62880 3731 bp 749 bp 893 bp	R	K	S	V	F	L	A	M	E	D	P	S	T	C	F	L	G	E	V	A	N	V	I	V	T	V	L	I	F	I	S	C	V	S	F	I	C	G	T	L	P	S	L	I	F	D	V	L	E
At179206 3731 bp 749 bp 893 bp	A	E	R	I	F	L	T	L	E	D	P	Q	S	S	R	V	S	R	I	C	S	I	I	V	L	L	A	I	L	A	S	A	G	S	F	I	I	S	T	L	P	D	M	A	F	E	W	I	D
At87079 3731 bp 749 bp 893 bp	P	E	R	I	Y	L	T	L	E	N	P	E	M	S	R	L	G	R	I	V	S	M	M	V	L	T	T	I	I	I	S	A	G	G	F	I	L	S	T	L	P	S	M	E	F	S	T	I	D
At39140 3731 bp 749 bp 893 bp	V	E	R	F	F	L	V	F	E	D	S	E	R	S	I	L	G	R	I	W	S	M	I	I	F	I	A	I	C	V	S	T	G	S	F	I	I	S	T	M	P	E	A	F	F	S	T	I	D
At37804 3731 bp 749 bp 893 bp	F	E	R	I	F	L	T	F	D	D	P	D	S	S	Y	L	A	Q	I	L	S	V	V	V	L	L	T	I	I	L	S	S	L	S	F	I	I	G	T	L	P	E	C	E	F	E	L	I	E
Aph1033 3731 bp 749 bp 893 bp	R	T	R	L	W	L	L	F	N	E	P	H	S	S	S	M	A	H	G	V	S	V	L	L	F	A	A	V	F	V	S	T	I	V	Y	V	L	S	T	V	P	E	F	A	L	S	V	V	E
Aph1039 3731 bp 749 bp 893 bp	R	R	Q	L	W	L	L	F	H	D	A	T	S	S	H	L	A	K	Y	L	S	V	F	I	L	T	V	V	A	L	S	I	M	V	Y	I	I	Q	S	Q	P	D	L	A	L	T	E	V	E
Phyt5745 3731 bp 749 bp 893 bp	M	N	K	L	W	E	F	F	E	D	P	Q	S	S	T	P	A	Y	Y	F	S	L	G	I	Y	G	F	I	I	I	S	T	F	V	F	V	A	E	T	E	E	V	F	V	L	T	T	L	E
Chr173054 3731 bp 749 bp 893 bp	R	L	E	V	W	K	C	M	D	A	P	D	S	S	K	T	A	R	M	W	S	L	F	M	M	F	V	I	L	Y	S	I	L	N	F	T	L	A	S	I	P	D	G	P	W	R	S	L	E
Chr9301 3731 bp 749 bp 893 bp	Q	L	V	L	W	R	V	F	D	D	P	S	S	G	P	M	A	K	S	W	S	I	F	M	M	I	V	I	L	Y	S	I	L	N	F	T	L	A	G	I	P	E	A	Y	Y	R	Q	V	E
Chr15615 3731 bp 749 bp 893 bp	R	R	F	T	W	L	T	L	D	D	P	S	S	S	K	I	A	Q	R	T	S	V	L	V	M	L	V	I	M	V	S	I	G	N	M	T	F	A	S	I	P	S	F	P	Y	K	E	I	E
Chr6793 3731 bp 749 bp 893 bp	R	L	R	L	Y	K	V	L	E	D	P	S	Y	N	G	T	A	K	A	L	S	L	F	I	L	L	T	I	T	V	S	I	V	N	F	M	V	A	S	Y	P	G	Y	S	I	Q	L	I	E
Ostr0014 3731 bp 749 bp 893 bp	Q	N	K	I	W	E	A	F	E	D	P	S	S	S	Q	G	A	Y	Y	L	V	L	F	S	M	I	L	I	F	L	S	C	V	T	F	C	V	E	T	M	P	K	Y	V	F	R	S	L	E
Ostr6137 3731 bp 749 bp 893 bp	Q	R	K	I	W	E	A	F	E	D	P	S	S	S	Q	G	A	Y	Y	L	V	L	F	S	M	I	L	I	F	L	S	C	V	T	F	C	V	E	T	M	P	K	Y	V	F	R	S	L	E
Ostr2923 3731 bp 749 bp 893 bp	R	Q	Q	M	Y	L	F	L	T	E	P	T	S	S	K	S	A	M	I	F	A	L	V	M	F	A	L	I	L	L	S	I	T	A	F	I	V	G	T	L	P	E	F	S	L	D	I	I	E
Ostr4104 3731 bp 749 bp 893 bp	R	Q	Q	M	Y	L	F	L	T	E	P	T	S	S	K	S	A	M	I	F	A	L	V	M	F	A	L	I	L	L	S	I	T	A	F	I	V	G	T	L	P	E	F	S	L	D	I	I	E
Ostr6492 3731 bp 749 bp 893 bp	R	Q	Q	M	Y	L	F	L	T	E	P	T	S	S	K	S	A	M	I	F	A	L	V	M	F	A	L	I	L	L	S	I	T	A	F	I	V	G	T	L	P	E	F	S	L	D	I	I	E
1x2At859 3731 bp 749 bp 893 bp	L	R	R	C	F	V	F	L	E	E	P	A	K	S	I	F	G	R	L	A	S	C	L	L	T	I	V	I	L	V	S	T	T	A	F	V	M	E	S	M	P	E	F	V	F	Q	D	V	E
1x2Pm20439 3731 bp 749 bp 893 bp	I	R	R	L	H	I	L	F	D	D	S	S	K	S	L	A	G	R	A	I	L	V	L	L	T	L	T	L	A	V	S	T	V	C	F	V	M	E	S	I	P	E	F	I	F	N	D	I	E
1x2Pm906 3731 bp 749 bp 893 bp	I	R	R	L	H	I	L	F	D	D	S	S	K	S	L	A	G	R	A	I	L	V	L	L	T	L	T	L	A	V	S	T	V	C	F	V	M	E	S	I	P	E	F	I	F	N	D	I	E
1x2Pm156233 3731 bp 749 bp 893 bp	L	A	R	W	F	V	L	F	T	S	P	S	Q	S	I	L	G	R	V	V	E	A	A	L	V	S	T	I	A	L	N	T	V	A	L	L	L	E	S	M	P	E	Y	I	F	S	V	F	E
1x2Pm255704 3731 bp 749 bp 893 bp	Q	R	Q	-	-	E	T	M	D	A	P	A	S	S	K	G	S	R	M	L	Q	V	Y	A	S	L	R	V	L	I	E	A	V	E	A	D	I	D	T	E	P	S	W	E	F	L	F	Q	E
2x2At859 3731 bp 749 bp 893 bp	-	-	-	-	-	-	-	-	-	-	-	-	-	-	-	-	-	-	-	-	-	S	M	L	M	A	T	I	I	A	V	T	A	S	F	I	M	E	S	M	P	E	F	I	F	A	T	V	E
2x2Pm20439 3731 bp 749 bp 893 bp	-	-	-	-	-	-	-	-	-	-	-	-	-	-	-	-	-	-	-	-	-	M	F	V	M	A	V	I	I	A	V	T	I	S	F	V	M	E	S	M	P	E	F	G	F	A	V	L	E
2x2Pm906 3731 bp 749 bp 893 bp	-	-	-	-	-	-	-	-	-	-	-	-	-	-	-	-	-	-	-	-	-	M	F	V	M	A	V	I	I	A	V	T	I	S	F	V	M	E	S	M	P	E	F	G	F	A	V	L	E
2x2Pm255704 3731 bp 749 bp 893 bp	-	-	-	-	-	-	-	-	-	-	-	-	-	-	-	-	-	-	-	-	-	L	W	M	L	A	V	I	M	I	V	T	A	T	F	V	L	E	S	M	P	A	L	I	F	H	Y	I	E
2x2Pm156233 3731 bp 749 bp 893 bp	-	-	-	-	-	-	-	-	-	-	-	-	-	-	-	-	-	-	-	-	-	I	F	M	L	V	A	I	L	L	S	T	T	T	F	V	L	E	S	M	P	Q	F	T	F	E	Y	I	E
Pm100515 3731 bp 749 bp 893 bp	R	R	R	V	Y	E	L	F	E	D	V	S	T	A	I	L	S	Q	A	C	S	C	F	L	V	L	M	I	I	T	S	I	V	V	W	M	V	S	T	L	P	S	A	V	F	D	V	I	E
Volvox0072 3731 bp 749 bp 893 bp	T	R	R	L	H	N	I	L	D	Q	P	K	S	S	V	Y	A	A	A	V	S	Q	F	M	V	A	S	I	I	I	S	V	L	S	F	C	L	E	T	I	P	S	F	V	F	T	W	V	E
Chr25304 3731 bp 749 bp 893 bp	R	R	I	I	H	N	T	F	D	D	A	S	Y	S	N	L	A	K	G	I	S	I	S	M	M	A	I	I	V	L	S	T	V	C	F	I	L	E	S	-	-	-	-	I	F	D	A	V	E
Chr16314 3731 bp 749 bp 893 bp	R	K	R	I	F	L	T	M	E	D	V	S	Y	S	R	E	S	R	F	V	S	L	F	V	N	L	T	I	L	T	S	T	V	S	F	I	L	E	S	L	P	-	-	V	L	W	T	I	E
Chr40677 3731 bp 749 bp 893 bp	R	K	R	I	F	Y	T	I	D	D	S	N	F	S	P	L	A	H	H	I	S	V	F	M	M	S	V	I	F	A	S	T	L	A	F	I	C	E	S	L	P	-	-	F	F	Y	W	C	E
Cryptog4458 3731 bp 749 bp 893 bp	K	R	K	L	Y	L	L	M	E	E	P	A	S	S	R	E	A	F	F	V	H	I	M	V	T	G	A	I	I	F	S	A	I	L	T	T	L	S	T	M	P	A	F	T	L	F	G	L	D
Mortierel0503 3731 bp 749 bp 893 bp	K	R	R	L	F	L	L	L	E	D	P	S	S	S	N	T	A	F	A	L	N	V	W	V	S	M	A	I	V	I	S	A	V	I	T	T	I	E	T	I	P	S	F	I	W	F	Y	I	E
Mortierel9832 3731 bp 749 bp 893 bp	K	R	K	L	F	L	L	L	E	D	P	S	S	S	H	A	A	F	A	L	N	V	W	V	S	F	A	I	V	L	S	A	V	I	T	T	I	E	T	I	P	S	F	I	W	F	D	F	E
Rhiz7733 3731 bp 749 bp 893 bp	K	R	S	L	F	L	L	L	E	D	P	S	S	S	N	A	A	F	M	V	N	V	F	V	S	F	S	I	I	L	S	A	V	L	T	T	I	E	T	I	P	S	F	V	W	F	N	F	E
Monbr6676 3731 bp 749 bp 893 bp	-	-	-	I	S	D	V	L	T	N	P	A	N	H	P	I	S	R	F	F	E	I	S	T	M	I	V	I	L	I	S	V	C	G	F	V	F	E	T	L	P	A	Y	T	F	F	T	I	E
2x2Lot6 3731 bp 749 bp 893 bp	-	-	-	-	-	-	-	-	-	-	-	-	-	-	-	-	-	-	-	-	-	-	-	V	A	T	A	I	I	L	S	S	V	S	L	T	I	E	S	L	P	R	Y	A	F	G	L	I	N
2x2Lot8 3731 bp 749 bp 893 bp	-	-	-	-	-	-	-	-	-	-	-	-	-	-	-	-	-	-	-	-	-	-	T	M	N	L	L	I	V	L	S	I	I	A	L	A	V	E	T	L	P	A	Y	V	F	G	V	L	E
Hond3016 3731 bp 749 bp 893 bp	K	R	A	V	W	A	L	V	D	D	P	A	S	S	T	A	A	R	I	F	S	S	V	I	L	S	L	I	V	T	S	C	I	L	F	M	L	D	G	V	P	A	L	A	I	S	R	F	E
Part5644 3731 bp 749 bp 893 bp	R	R	K	V	Y	I	L	L	E	D	P	Q	S	S	I	L	A	K	V	I	Q	I	I	L	L	L	S	I	L	L	S	C	I	T	I	I	V	D	S	I	-	-	Y	T	Y	S	T	I	E
Part7227 3731 bp 749 bp 893 bp	R	K	K	I	Y	I	L	L	E	D	P	N	S	S	L	V	A	Y	C	L	Q	F	L	L	L	T	S	I	L	L	S	C	I	A	I	I	V	D	S	L	M	Q	Y	-	-	F	Y	L	E
Part7972 3731 bp 749 bp 893 bp	R	R	K	I	Y	I	L	L	E	D	P	N	S	S	L	I	A	Y	C	L	Q	F	L	L	L	T	S	I	L	L	S	C	V	A	I	I	V	D	S	L	M	Q	Y	-	-	F	Y	L	E
Part8681 3731 bp 749 bp 893 bp	K	K	K	I	Y	V	L	L	E	D	P	N	S	S	A	I	A	Y	V	I	Q	F	L	L	L	T	S	I	L	L	S	C	V	A	I	I	V	D	S	L	M	E	Y	-	-	F	Y	L	E
Part0078 3731 bp 749 bp 893 bp	R	K	I	V	F	I	L	L	E	D	P	S	S	S	R	L	A	G	L	I	Q	Y	I	I	C	F	T	I	L	L	S	Q	V	Q	I	L	C	D	S	L	-	-	F	T	Y	N	D	C	E
Part9850 3731 bp 749 bp 893 bp	R	K	I	L	F	I	L	L	E	D	P	S	S	S	R	L	A	G	L	I	Q	F	I	I	C	F	T	I	L	L	S	Q	V	Q	I	L	C	D	S	L	-	-	F	T	Y	N	N	C	E
Hond5239 3731 bp 749 bp 893 bp	R	R	K	V	L	A	T	L	E	D	P	G	S	S	P	A	A	G	A	L	S	V	A	N	I	L	L	V	L	A	S	V	T	S	Y	C	M	E	T	V	P	T	W	A	F	R	I	V	E
1x2Lot6 3731 bp 749 bp 893 bp	R	A	F	V	F	R	I	L	D	S	T	T	S	S	R	C	S	T	I	F	S	L	I	S	S	M	V	V	V	I	S	C	V	S	L	V	L	S	S	M	P	E	Y	E	F	D	Q	I	E
1x2Lot8 3731 bp 749 bp 893 bp	R	K	V	V	F	L	I	F	D	D	P	S	S	S	L	V	S	L	V	F	S	V	I	S	A	L	A	V	M	L	S	C	A	A	T	V	V	E	S	E	P	Q	Y	A	F	D	M	I	E
Volvox8978 3731 bp 749 bp 893 bp	K	R	Q	I	Y	M	T	L	S	Y	P	D	Y	S	D	L	A	Y	W	F	G	V	F	M	I	C	I	I	L	L	N	T	I	T	F	C	I	E	S	V	P	Y	Y	A	L	T	I	V	D
Volvox2132 3731 bp 749 bp 893 bp	R	P	R	L	Y	L	L	L	S	C	P	E	Y	S	P	L	A	M	A	I	S	L	F	M	I	A	A	I	V	L	N	T	I	T	F	C	L	E	S	V	P	E	V	-	-	I	L	I	D
Chr8707 3731 bp 749 bp 893 bp	R	R	F	L	W	L	L	F	E	D	A	T	S	S	K	A	A	G	V	I	E	I	V	L	L	V	L	I	V	I	S	T	A	L	I	L	I	K	S	A	P	E	Y	-	-	F	V	I	E
Part8397 3731 bp 749 bp 893 bp	Q	Q	K	I	Y	L	I	L	N	D	Y	E	C	N	R	L	A	F	F	L	S	I	L	S	I	F	I	I	S	L	D	I	I	L	L	I	L	E	T	-	-	-	-	E	L	G	I	I	D
Part9500 3731 bp 749 bp 893 bp	Q	Q	K	I	Y	L	I	L	N	D	Y	E	C	N	K	L	A	F	F	L	S	I	L	S	I	F	I	I	S	L	D	I	I	L	L	I	L	E	T	-	-	-	-	E	L	G	I	M	D
Saitoella2107 3731 bp 749 bp 893 bp	-	-	-	F	Y	F	F	F	E	L	P	-	S	S	P	L	A	R	A	F	S	F	L	S	S	L	C	V	L	A	S	I	A	I	I	A	V	S	S	L	P	R	F	W	W	G	P	A	Y
Rhiz1575 3731 bp 749 bp 893 bp	Q	K	K	L	Y	Y	F	F	E	E	P	Q	-	S	K	K	A	L	A	F	S	F	F	S	N	I	C	T	L	A	T	I	L	I	I	C	L	D	S	L	P	T	F	L	W	L	P	F	D
Rhiz1414 3731 bp 749 bp 893 bp	Q	R	K	F	Y	Y	F	F	E	E	P	K	-	S	K	W	A	K	A	Y	E	V	L	S	I	T	C	T	I	I	T	V	V	I	I	C	V	V	S	W	P	I	Y	Y	W	V	P	F	D
Emilih1782 3731 bp 749 bp 893 bp	R	A	A	I	H	D	L	L	N	R	P	S	S	S	R	A	A	L	V	V	H	W	L	I	L	G	A	I	L	V	S	T	L	C	F	V	L	Q	S	E	P	S	W	G	W	R	L	I	D
Chaetneo3702 3731 bp 749 bp 893 bp	R	R	R	I	F	L	L	L	T	E	P	Q	T	S	I	L	S	A	I	I	F	T	I	I	V	A	L	I	L	S	S	V	I	I	M	I	I	E	T	T	P	V	F	Q	L	L	Q	I	E
Bodo5385 3731 bp 749 bp 893 bp	K	R	R	S	H	V	S	A	L	Q	F	S	R	N	R	L	Q	R	I	S	A	V	F	A	L	T	V	I	M	L	S	T	A	L	F	V	I	T	S	L	P	A	F	-	W	F	A	T	E
Bodo9929 3731 bp 749 bp 893 bp	K	D	E	V	Y	R	I	L	E	V	P	H	D	G	T	L	H	F	V	I	N	F	V	S	I	V	A	I	V	V	S	C	V	T	F	C	V	L	T	L	P	D	Y	V	W	F	I	I	D
At157396 3731 bp 749 bp 893 bp	R	D	A	V	R	S	V	L	D	D	P	Q	S	S	R	C	A	S	V	V	H	Y	F	V	I	V	L	I	A	A	S	A	I	L	A	I	I	Q	T	V	P	E	Y	Q	F	D	F	L	E
At31712 3731 bp 749 bp 893 bp	R	S	T	V	K	Q	I	I	D	V	P	T	S	S	S	L	A	I	A	V	Q	G	F	I	V	S	I	I	C	L	S	T	L	S	V	I	V	E	T	I	P	G	P	-	F	C	V	W	E
Pm124306 3731 bp 749 bp 893 bp	-	-	-	L	G	A	M	L	E	R	P	E	S	S	P	A	A	Q	V	L	N	G	F	L	V	G	A	I	L	A	S	S	T	C	A	I	V	E	S	V	P	E	M	L	C	F	S	A	E
Pm14163 3731 bp 749 bp 893 bp	R	D	V	L	A	D	L	L	E	N	P	E	S	S	F	A	A	R	A	I	H	Y	F	L	I	V	A	I	L	A	S	T	L	A	V	I	V	E	T	L	P	T	F	L	F	F	A	G	E
Pm258592 3731 bp 749 bp 893 bp	-	-	-	-	-	-	-	-	-	-	-	-	X	S	R	M	A	A	A	L	Q	A	A	I	V	V	L	I	V	V	S	T	V	V	V	I	V	E	T	V	P	D	V	L	F	G	G	L	E
Bodo1206 3731 bp 749 bp 893 bp	R	D	K	I	F	F	L	F	S	V	P	N	T	L	R	A	A	Q	E	L	Q	V	W	F	T	L	F	V	V	L	S	C	I	S	F	C	V	E	S	L	P	E	Y	L	Y	T	I	F	S
Bodo6133 3731 bp 749 bp 893 bp	R	D	K	L	Y	L	F	T	E	D	-	-	-	A	K	W	R	K	A	F	N	V	R	T	S	V	V	V	V	I	S	I	F	S	L	C	F	D	T	V	A	D	F	F	F	L	I	V	E
Bodo6702 3731 bp 749 bp 893 bp	N	S	K	I	Y	A	I	V	E	P	P	S	V	E	R	A	A	I	I	V	A	L	L	T	A	F	V	I	L	L	S	C	A	S	I	L	A	L	S	F	P	Q	Y	A	F	S	Q	L	E
Bodo5404 3731 bp 749 bp 893 bp	Q	K	R	I	Y	S	I	-	-	-	P	S	R	A	R	W	N	L	I	L	N	L	S	F	E	G	V	V	V	L	S	I	L	T	I	I	L	E	S	I	P	E	Y	V	W	F	L	F	E
Bodo3028 3731 bp 749 bp 893 bp	R	K	R	F	W	R	T	L	D	D	P	R	S	S	F	H	A	F	M	V	F	V	T	V	A	T	L	V	V	A	S	T	I	T	T	I	I	S	T	L	P	A	Y	L	W	N	L	V	D
1x2Aph1292 3731 bp 749 bp 893 bp	R	R	R	V	R	K	L	V	K	N	S	R	S	S	R	W	G	R	V	M	-	-	-	-	L	G	A	I	V	T	N	F	I	P	M	M	L	Q	T	L	P	T	Y	-	-	F	A	W	E
1x2Aph1293 3731 bp 749 bp 893 bp	R	R	R	V	R	K	L	V	K	N	S	R	S	S	R	W	G	R	V	M	-	-	-	-	L	G	A	I	V	T	N	F	I	P	M	M	L	Q	T	L	P	T	Y	-	-	F	A	W	E
1x2Aph1311 3731 bp 749 bp 893 bp	R	R	R	I	R	Q	L	M	K	Y	P	H	A	T	R	V	G	R	I	L	-	-	-	-	L	V	A	I	V	C	D	Y	I	L	L	M	F	E	T	L	P	T	Y	-	-	F	Y	L	D
1x2Aph1313 3731 bp 749 bp 893 bp	R	S	R	M	R	K	L	V	D	N	P	E	G	S	R	I	G	R	F	F	-	-	-	-	L	A	I	I	V	C	N	L	I	G	L	M	L	E	T	L	P	S	Y	-	-	V	Q	S	D
1x2Aph2798 3731 bp 749 bp 893 bp	R	L	N	V	F	Q	F	F	T	V	P	D	S	S	R	A	A	E	M	F	H	N	F	M	A	L	S	A	L	V	S	C	G	S	L	F	L	R	T	Y	P	D	Y	T	Y	K	I	I	D
Bodo9837 3731 bp 749 bp 893 bp	R	N	T	A	W	L	L	L	D	N	P	F	A	S	K	S	G	-	-	-	-	T	C	A	V	Q	T	M	L	T	S	V	A	C	L	C	F	E	S	S	P	E	Y	F	W	P	F	V	D
Bodo8773 3731 bp 749 bp 893 bp	N	R	E	I	Y	Y	I	V	D	-	P	D	A	E	Q	L	Y	L	A	W	Y	V	I	L	A	L	N	V	V	L	S	C	F	S	L	I	V	L	T	Y	P	E	Y	K	F	N	V	M	E
Aph0917 3731 bp 749 bp 893 bp	Y	Q	K	L	Y	E	T	L	N	T	R	E	C	N	-	-	-	-	-	-	-	V	I	L	M	V	L	T	I	V	S	V	T	V	A	V	L	D	S	V	T	E	V	G	L	V	V	I	E
Emilih183686 3731 bp 749 bp 893 bp	R	H	Y	L	H	Q	L	F	D	D	P	S	R	S	L	A	A	R	A	F	S	L	A	I	T	A	A	I	L	A	Q	A	L	L	M	M	V	E	T	V	P	A	T	-	-	W	V	A	G
Pm255449 3731 bp 749 bp 893 bp	R	K	G	V	W	T	F	F	E	E	P	E	T	T	W	V	A	T	V	Y	Q	N	V	A	C	V	F	I	L	L	T	C	L	I	P	V	L	Q	T	L	P	E	K	A	Y	F	W	I	S
Perkm7058 3731 bp 749 bp 893 bp	R	H	M	V	Y	A	H	L	E	E	P	S	L	N	-	-	-	-	-	-	-	V	Y	Y	N	I	L	I	V	I	S	V	I	T	S	V	L	V	T	L	P	A	Y	-	-	D	T	R	D
Perkm8060 3731 bp 749 bp 893 bp	R	H	M	V	Y	A	H	L	E	E	P	S	L	N	-	-	-	-	-	-	-	V	Y	Y	N	I	L	I	V	I	S	V	I	T	S	V	L	V	T	L	P	A	Y	-	-	D	T	R	D
Emilih5070 3731 bp 749 bp 893 bp	R	D	R	L	Y	R	F	L	S	-	P	T	S	S	G	N	A	-	-	-	-	L	M	F	A	L	L	I	L	A	S	I	I	T	F	G	V	E	S	T	P	P	Y	-	-	F	A	W	N
2x2Aph1292 3731 bp 749 bp 893 bp	-	-	-	L	F	V	F	M	E	T	P	E	D	S	F	L	C	R	R	M	G	T	Y	T	S	N	T	T	V	S	T	K	L	S	F	D	C	Q	N	S	P	S	F	L	W	F	Y	P	E
2x2Aph1293 3731 bp 749 bp 893 bp	-	-	-	L	F	V	F	M	E	T	P	E	D	S	F	L	C	R	R	M	G	T	Y	T	S	N	T	T	V	S	T	K	L	S	F	D	C	Q	N	S	P	S	F	L	W	F	Y	P	E
2x2Aph1313 3731 bp 749 bp 893 bp	-	-	-	I	L	M	L	L	E	T	P	E	S	T	E	L	C	H	R	L	E	S	Y	S	S	P	T	V	S	S	T	K	L	N	F	H	C	H	P	I	V	S	F	K	W	L	Y	F	E
2x2Aph1311 3731 bp 749 bp 893 bp	-	-	-	L	L	V	A	V	E	V	P	E	T	S	H	L	C	H	M	M	E	S	Y	T	T	A	L	A	V	L	T	K	A	Q	F	Y	C	D	N	G	S	K	F	H	W	I	Y	I	E
2x2Aph2798 3731 bp 749 bp 893 bp	Q	Y	R	V	F	I	I	I	Q	M	P	E	Q	T	E	L	C	K	T	V	K	A	Y	A	L	P	S	V	V	M	A	S	N	C	Y	G	V	Q	N	K	P	K	F	A	W	P	L	F	E
Bodo8987 3731 bp 749 bp 893 bp	-	-	K	R	R	R	F	L	E	S	P	E	H	S	E	F	G	N	R	I	E	V	F	R	E	L	L	A	L	R	Q	K	V	S	G	L	L	E	P	I	P	L	F	L	Y	S	V	I	Q
Lot0433 3731 bp 749 bp 893 bp	E	L	R	I	V	R	Y	Y	D	D	-	S	T	S	W	V	G	I	L	I	D	I	F	L	L	L	L	N	L	L	A	C	V	M	F	V	L	-	-	-	-	-	V	D	F	F	V	L	D
MVP 3731 bp 749 bp 893 bp	K	D	R	I	-	-	-	-	-	-	-	-	-	-	-	-	-	-	-	M	E	V	L	S	L	I	F	T	F	E	I	V	A	S	F	I	L	S	T	P	P	D	L	-	-	I	K	L	D
Chaetneo1403 3731 bp 749 bp 893 bp	K	K	K	V	Y	I	F	L	N	R	P	-	-	-	-	-	-	-	R	V	E	V	L	S	V	M	A	V	L	F	T	C	F	A	V	A	I	D	T	I	G	N	I	-	-	D	R	L	T
Thalassm834790 3731 bp 749 bp 893 bp	R	S	K	M	F	A	Y	L	S	Q	P	-	-	-	-	-	-	-	I	V	E	V	Q	V	I	G	L	V	F	L	S	C	F	L	Q	A	I	N	T	L	P	S	I	-	-	D	A	I	D
Chaetneo350 3731 bp 749 bp 893 bp	Q	E	S	L	K	R	F	L	S	N	P	-	-	-	-	-	-	-	I	I	E	V	Q	L	A	I	L	V	V	M	S	S	F	L	V	G	L	G	T	I	P	V	W	-	-	K	N	L	Q
Lot9618 3731 bp 749 bp 893 bp	-	-	-	-	-	-	-	L	A	A	P	-	-	-	-	-	-	-	R	F	E	L	A	S	G	G	L	V	I	I	S	I	F	V	V	A	F	Q	T	L	A	L	R	-	-	D	Q	V	E
Rhodm50364 3731 bp 749 bp 893 bp	-	-	-	-	-	-	-	-	-	-	-	-	-	-	-	-	-	-	A	A	E	V	V	V	S	G	L	V	L	V	T	C	V	C	F	P	L	E	T	F	P	V	L	-	-	L	M	V	E
Goniopac0043 3731 bp 749 bp 893 bp	-	-	-	-	-	-	-	-	-	-	-	-	-	-	-	-	-	-	-	-	R	P	M	L	L	E	L	V	V	C	A	A	-	-	-	-	-	-	-	-	-	-	-	-	-	-	-	-	-
Goniopac1159 3731 bp 749 bp 893 bp	R	R	T	I	V	Q	L	L	E	H	P	H	D	N	A	V	Q	Q	D	I	-	-	-	-	V	L	L	I	F	L	T	H	I	A	L	L	R	-	-	-	-	-	-	-	Y	H	T	Y	E
Thecat9688 3731 bp 749 bp 893 bp	S	Q	T	V	P	L	T	L	D	P	P	S	S	S	S	V	S	S	A	M	S	M	I	L	L	E	V	I	L	F	A	V	L	G	V	L	V	-	-	V	G	A	F	D	W	R	L	L	D
Tfet5153 3731 bp 749 bp 893 bp	R	R	K	L	Y	N	I	I	Q	Q	Q	S	I	T	-	-	-	-	-	-	-	L	M	L	L	V	I	I	L	I	-	-	-	-	F	R	N	E	L	I	I	E	K	E	Y	M	V	I	S
HsHCNREF 893 bp	M	Q	R	Q	F	T	S	M	L	Q	P	G	V	N	K	F	S	L	R	M	D	L	I	M	L	I	M	M	V	G	N	L	V	I	I	P	V	T	T	T	P	-	-	-	W	I	I	F	N
[truncated: 188 more columns]

## Sheet: Info
Title	fasta file
Format
DataType	Protein
126
Number Sites	236
Identical	.
Missing	?
Indel	-
