# Supplementary material for: Diversity of voltage-gated potassium channels and cyclic nucleotide-binding domain-containing channels in eukaryotes
Source: Sci Rep. 2020 Oct 20;10:17758. doi: 10.1038/s41598-020-74971-4 (PMC7576140; doi:10.1038/s41598-020-74971-4)
Supplement: Supplementary file 9 — Supplementary Dataset S9. [file 41598_2020_74971_MOESM9_ESM.xls]

## Sheet: Sequence Data
Dataset S9. A multiple sequence alignment of two-repeat tandem Kv-like channels.
x2Aph2798	M	Y	T	R	E	S	V	F	Q	F	F	T	V	P	D	S	S	R	A	A	E	M	F	H	N	F	M	A	L	S	A	L	V	S	C	G	S	L	F	L	R	T	L	P	D	Y	P	A	L
x2Aph1313	K	T	F	R	S	R	M	R	K	L	V	D	N	P	E	G	S	R	I	G	R	F	Y	H	N	G	F	L	A	I	I	V	C	N	L	I	G	L	M	L	E	T	L	P	M	Y	P	M	L
x2Aph1292	R	L	W	R	R	R	V	R	K	L	V	K	N	S	R	S	S	R	W	G	R	V	Y	H	Y	T	M	L	G	A	I	V	T	N	F	I	P	M	M	L	Q	T	L	P	M	Y	P	F	L
x2Aph1293	R	L	W	R	R	R	V	R	K	L	V	K	N	S	R	S	S	R	W	G	R	V	Y	H	Y	T	M	L	G	A	I	V	T	N	F	I	P	M	M	L	Q	T	L	P	M	Y	P	F	L
x2Aph1311	K	A	W	R	R	R	I	R	Q	L	M	K	Y	P	H	A	T	R	V	G	R	I	R	H	Y	G	L	L	V	A	I	V	C	D	Y	I	L	L	M	F	E	T	L	P	K	Y	P	H	L
x2Lot8	W	I	W	R	K	V	V	F	L	I	F	D	D	P	S	S	S	L	V	S	L	V	F	S	V	I	S	A	L	A	V	M	L	S	C	A	A	T	V	V	E	S	E	P	Q	Y	R	L	Q
x2Lot6	W	F	W	R	A	F	V	F	R	I	L	D	S	T	T	S	S	R	C	S	T	I	F	S	L	I	S	S	M	V	V	V	I	S	C	V	S	L	V	L	S	S	M	P	E	Y	R	Y	P
x2At859	T	L	P	L	R	R	C	F	V	F	L	E	E	P	A	K	S	I	F	G	R	L	A	S	C	L	L	T	I	V	I	L	V	S	T	T	A	F	V	M	E	S	M	P	E	F	R	Y	R
x2Pm906	S	K	P	I	R	R	L	H	I	L	F	D	D	S	S	K	S	L	A	G	R	A	I	L	V	L	L	T	L	T	L	A	V	S	T	V	C	F	V	M	E	S	I	P	E	F	R	R	Y
x2Pm20439	S	K	P	I	R	R	L	H	I	L	F	D	D	S	S	K	S	L	A	G	R	A	I	L	V	L	L	T	L	T	L	A	V	S	T	V	C	F	V	M	E	S	I	P	E	F	R	R	Y
x2Pm156233	-	-	Y	L	A	R	W	F	V	L	F	T	S	P	S	Q	S	I	L	G	R	V	V	E	A	A	L	V	S	T	I	A	L	N	T	V	A	L	L	L	E	S	M	P	E	Y	R	D	R
x2Pm255704	E	A	F	F	D	G	V	Y	A	A	V	Q	A	Q	A	E	P	V	Q	G	A	T	G	S	W	L	A	A	-	-	-	-	-	-	-	-	-	-	-	-	-	-	-	-	-	-	-	-	-
x2Aph2798	Q	S	T	S	G	G	F	-	-	Q	Y	R	W	V	I	M	V	F	S	I	I	I	L	T	L	Q	T	M	P	E	L	Q	F	Y	E	C	Q	R	N	H	F	Y	Y	L	D	L	F	E	Y
x2Aph1313	K	R	A	Q	A	N	Y	V	N	K	F	F	L	I	T	V	I	L	S	M	L	L	F	Y	A	E	T	T	P	E	L	Q	A	Y	Q	C	R	P	N	H	V	P	M	F	D	Y	F	E	C
x2Aph1292	K	R	A	H	A	I	W	L	N	W	F	F	Y	A	H	V	L	F	S	V	F	M	F	Y	A	E	T	T	P	E	L	Q	A	Y	E	C	K	P	D	H	A	P	L	V	D	Y	P	E	A
x2Aph1293	K	R	A	H	A	I	W	L	N	W	F	F	Y	A	H	V	L	F	S	V	F	M	F	Y	A	E	T	T	P	E	L	Q	A	Y	E	C	K	P	D	H	A	P	L	V	D	Y	P	E	A
x2Aph1311	K	R	A	H	G	S	R	A	H	R	F	Y	L	T	S	V	L	L	S	V	A	V	F	Y	A	E	S	V	P	E	L	Q	A	F	E	C	Q	R	G	H	E	P	L	V	D	Y	I	E	V
x2Lot8	R	R	T	I	G	S	A	V	Q	T	A	M	N	L	L	I	V	L	S	I	I	A	L	A	V	E	T	L	P	A	Y	R	Y	P	D	N	E	G	D	S	A	P	V	F	G	V	L	E	L
x2Lot6	E	E	T	L	A	Y	V	C	V	G	L	V	A	T	A	I	I	L	S	S	V	S	L	T	I	E	S	L	P	R	Y	R	Y	P	S	K	E	G	D	T	A	P	A	F	G	L	I	N	A
x2At859	Q	R	I	L	G	R	I	V	S	S	M	L	M	A	T	I	I	A	V	T	A	S	F	I	M	E	S	M	P	E	F	N	S	T	N	C	Q	P	K	P	L	K	I	F	A	T	V	E	M
x2Pm906	A	V	A	A	G	E	D	V	L	M	F	V	M	A	V	I	I	A	V	T	I	S	F	V	M	E	S	M	P	E	F	N	I	T	D	C	T	P	V	P	R	S	G	F	A	V	L	E	V
x2Pm20439	A	V	A	A	G	E	D	V	L	M	F	V	M	A	V	I	I	A	V	T	I	S	F	V	M	E	S	M	P	E	F	N	I	T	D	C	T	P	V	P	R	S	G	F	A	V	L	E	V
x2Pm156233	K	K	A	L	G	N	V	Y	S	I	F	M	L	V	A	I	L	L	S	T	T	T	F	V	L	E	S	M	P	Q	F	Q	E	T	N	C	M	P	R	P	V	G	T	F	E	Y	I	E	W
x2Pm255704	E	G	C	L	G	K	V	I	A	L	W	M	L	A	V	I	M	I	V	T	A	T	F	V	L	E	S	M	P	A	L	N	T	V	N	C	E	P	Q	P	P	E	I	F	H	Y	I	E	V
[truncated: 202 more columns]

## Sheet: Info
Title	fasta file
Format
DataType	Protein
12
Number Sites	488
Identical	.
Missing	?
Indel	-
